# Supplementary material for: A genome-wide association study using a Vietnamese landrace panel of rice (Oryza sativa) reveals new QTLs controlling panicle morphological traits
Source: BMC Plant Biol. 2018 Nov 14;18:282. doi: 10.1186/s12870-018-1504-1 (PMC6234598; doi:10.1186/s12870-018-1504-1)
Supplement: Supplementary file 1 — Table S1. Phenotypic and passport data of the 159 accessions of the Vietnamese rice landrace collection in 2014 and 2015. The indicated phenotypic data correspond to the average values for each trait per accession per year. Values relating to length are in cm. (XLS 157 kb) [file 12870_2018_1504_MOESM1_ESM.xls]

## Sheet: Vietnamese populations
Genotype	PRC ID	Name	Province	Zone	Type	Ecosystem	DArT	GBS	Years	RL	PBN	PBL	PBintL	SBN	SBL	SBintL	TBN	SpN	FT	PH	TN	eTN
G1	11	TEP HAI PHONG	HAI PHONG	RRD	T	u	I	Im	2014	18.1778	11.4444	10.0778	1.75444	24.7222	2.27333	0.854444	0	124.889	73.5	ND	ND	ND
G2	58	TA CO LAO CAI	LAO CAI	NE	T	u	I	Im	2014	18.13	14.5	10.5878	1.35222	46.0556	2.09056	0.507778	0	227.833	83.5	ND	ND	ND
G3	85	AN TU VO DO	TUYEN QUANG	NE	T	u	I	I4	2014	16.8556	12.0556	11.4283	1.53389	23	2.68833	1.34167	0.111111	140.556	92.5	ND	ND	ND
G4	135	NHONG DO HAI DUONG	HAI DUONG	RRD	T	u	I	I4	2014	17.7928	11.0556	10.6756	1.76778	20.5	2.70611	1.02889	0	121.722	94.5	ND	ND	ND
G5	149	NHONG TRANG HAI PHONG	HAI PHONG	RRD	T	u	I	I4	2014	20.4661	13	12.095	1.70667	31	2.46111	0.916111	0	171.722	135	ND	ND	ND
G6	170	SOM GIAI HUNG YEN	u	u	T	u	I	I4	2014	18.2133	11.2222	11.8806	1.81389	23.6667	2.92611	1.12278	0.0555556	130.222	96.5	ND	ND	ND
G7	172	TE TRANG HOA BINH	HOA BINH	NW	T	u	I	I4	2014	18.1	10.7222	12.0844	1.86222	22.6667	3.01889	1.35	0.0555556	127.389	97	ND	ND	ND
G8	175	CHON TU 502 HOC VIEN	u	u	T	u	I	I4	2014	18.47	10.9444	13.9872	1.85944	25.6111	3.555	1.59611	0	137.611	97.5	ND	ND	ND
G9	200	LOC TRANG SOM PLAY CAU	u	u	T	u	I	I4	2014	16.8206	12.2222	9.87944	1.50111	23.7778	2.18556	1.18111	0.0555556	131.611	93	ND	ND	ND
G10	216	TAM SON NAM DINH	NAM DINH	RRD	T	u	I	I4	2014	20.4739	13.1111	11.3806	1.70722	22.5	2.625	1.46611	0.0555556	144.389	101	ND	ND	ND
G11	219	TAM TRON HAI DUONG	HAI DUONG	RRD	T	u	I	I4	2014	18.7683	13.2778	12.1533	1.53056	31.6667	2.87778	1.14778	0	176.611	101.5	ND	ND	ND
G12	226	TAM CAO VINH PHUC	VINH PHUC	RRD	T	u	I	I4	2014	17.07	12.2778	9.07889	1.51722	16.2778	1.87833	1.43167	0.0555556	117.833	107.5	ND	ND	ND
G14	318	TAM NHO BAC NINH	BAC NINH	RRD	T	u	I	I4	2014	18.3283	11.6111	10.675	1.73667	15.9444	2.39833	1.72667	0	115.333	102.5	ND	ND	ND
G16	384	NEP VAN RUONG HOA BINH	HOA BINH	NW	T	u	J	J2	2014	24.2218	11.0588	11.6171	2.42706	31.8235	2.29647	0.777647	0	160.588	104.5	ND	ND	ND
G17	394	NEP GA GAY HAI DUONG	HAI DUONG	RRD	T	u	I	Im	2014	20.2533	12.7222	12.2078	1.72833	20.6667	2.815	1.84556	0.0555556	134.778	107	ND	ND	ND
G18	407	NEP QUYT HAI DUONG	HAI DUONG	RRD	T	u	I	I4	2014	15.0817	10.5556	9.72167	1.57889	12.6667	2.62833	1.71778	0	101	108.5	ND	ND	ND
G19	509	ON	HA NOI	RRD	T	u	I	Im	2014	19.6111	11.3889	12.0972	1.89667	24.2222	2.57778	1.16444	0	133.944	95.5	ND	ND	ND
G20	553	TE LE HOA BINH	HOA BINH	NW	T	u	I	I4	2014	20.055	12.9444	12.5011	1.685	22.6111	2.94	1.71111	0.0555556	149.611	105	ND	ND	ND
G21	614	GIE TRANG HOA BINH	HOA BINH	NW	T	u	I	I4	2014	16.015	11.7222	11.325	1.49444	23.4444	2.75056	1.50833	0	140.944	107.5	ND	ND	ND
G22	760	TRUNG TRANG TUYEN QUANG	TUYEN QUANG	NE	T	u	I	I4	2014	17.6328	12.1111	10.07	1.58944	24.6667	2.32389	1.10278	0	139.722	109.5	ND	ND	ND
G24	1048	TAM XOAN HAI HAU	NAM DINH	RRD	T	u	m	m	2014	24.1918	14.9412	10.6741	1.73176	46.1176	2.09529	0.618235	0.0588235	257	129.5	ND	ND	ND
G25	1058	NEP VANG ONG LAC SON HB	HOA BINH	NW	T	u	J	J2	2014	19.7539	11.6111	9.56278	1.86556	35.6111	2.26667	0.404444	0.166667	189.944	99	ND	ND	ND
G26	1325	KHAU CAI NOI	TAY BAC	NW	T	u	J	J1	2014	18.9128	11.8333	8.18667	1.77333	33.1111	2.04833	0.305556	0.444444	177.111	105	ND	ND	ND
G37	1845	NEP CAM	HA GIANG	NE	T	RL	I	Im	2014	16.7606	14.7778	9.895	1.21556	46.6111	2.35278	0.809444	0	236.167	116.5	ND	ND	ND
G38	1849	NEP NUONG	HA GIANG	NE	T	UP	J	J1	2014	25.2289	10.7778	11.7917	2.58889	35.3889	2.66444	0.546667	0	185.167	100.5	ND	ND	ND
G39	1851	NEP CAM	HA GIANG	NE	T	RL	I	Im	2014	17.4544	10.6667	7.77611	1.81056	22.8333	1.73833	0.463889	0	119.778	83	ND	ND	ND
G45	2367	NEP CUC	NINH BINH	RRD	T	RL	J	J4	2014	14.59	9.55556	8.85611	1.71556	30.6667	2.205	0.269444	0.111111	148.333	73	ND	ND	ND
G46	2368	NEP BA LAO	NAM DINH	RRD	T	MG	J	J4	2014	12.7489	10.0556	8.42111	1.40667	28.8333	1.84	0.322778	0	141.5	80	ND	ND	ND
G47	2369	NEP ONG LAO	NAM DINH	RRD	T	MG	J	J4	2014	17.0828	12.3333	7.43667	1.51333	24.9444	1.66556	0.385	0.0555556	142.333	81.5	ND	ND	ND
G48	2371	LUA NGOI	NAM DINH	RRD	T	MG	J	J4	2014	17.765	10.5556	11.4067	1.87167	31.6667	2.63722	0.392778	0	158.667	82.5	ND	ND	ND
G49	2395	DT10	u	u	I	u	I	I1	2014	16.6133	16.2222	9.00778	1.09222	27.5	2.12444	1.255	0	177.111	88	ND	ND	ND
G50	3323	LUA NEP BA THANG DANG 1	QUANG NAM	SCC	T	UP	J	J2	2014	21.7128	12.5	9.58556	1.89278	33.7222	1.81	0.636667	0	175.278	94	ND	ND	ND
G51	3332	BA TRANG HUONG	QUANG NAM	SCC	T	UP	I	I5	2014	14.4835	9.47059	12.8182	1.72	35.5882	2.87588	0.637059	0.0588235	178.647	89.5	ND	ND	ND
G52	3334	BA TRANG HUONG	QUANG NAM	SCC	T	UP	I	I5	2014	14.5661	9.44444	11.9272	1.73389	28.1667	2.61778	0.881111	0	147.5	89.5	ND	ND	ND
G53	3351	LUA CAN DO	u	u	T	u	I	I6	2014	16.9439	15.5556	10.6917	1.16944	36.9444	2.22278	1.03389	0	216.333	132.5	ND	ND	ND
G54	3360	LUA LOC DO	QUANG NAM	SCC	T	RL	I	I6	2014	19.5256	16.6111	10.5622	1.26056	36.5556	2.09667	1.05167	0.111111	216.222	102.5	ND	ND	ND
G56	3363	LUA MAN	QUANG NAM	SCC	T	RL	I	I5	2014	14.8806	11.0556	11.6139	1.48444	37.0556	2.39944	1.08389	0.0555556	183.611	94.5	ND	ND	ND
G57	3364	NEP GHIM HUONG	QUANG NAM	SCC	T	RL	I	Im	2014	17.3772	11.7222	11.7656	1.62556	40.7222	2.72278	0.848889	0.0555556	204.667	122	ND	ND	ND
G58	3368	NEP HUONG LANG	QUANG NAM AND DA NANG	SCC	T	MG	I	I6	2014	19.1033	15.2222	9.43889	1.34333	31.9444	2.09056	0.948889	0	186.778	100	ND	ND	ND
G59	3371	NEP MAM	QUANG NAM AND DA NANG	SCC	T	u	I	I6	2014	17.905	12.9444	10.2567	1.49556	34.8333	2.51556	0.861667	0.166667	179.556	120.5	ND	ND	ND
G61	3402	NEP RAN	QUANG BINH	NCC	T	u	J	J2	2014	16.9244	9.9375	8.46063	1.895	30.25	1.75687	0.40625	0.125	144.625	82	ND	ND	ND
G62	3426	QUANG TRANG	QUANG TRI	NCC	T	IR	I	I5	2014	14.815	10.4444	10.2467	1.57611	37	2.17	0.494444	0	176.833	97.5	ND	ND	ND
G63	3429	CHIEM DO	QUANG TRI	NCC	T	u	I	I4	2014	17.2306	12.5556	10.5439	1.50111	30.1111	2.59833	0.667778	0	168.278	79	ND	ND	ND
G64	3433	VEN DO	QUANG TRI	NCC	T	IR	I	I5	2014	19.0189	12.7222	13.3611	1.64444	38.8333	2.52889	0.962778	0	209.556	91.5	ND	ND	ND
G65	3443	NUOC MAN DANG 1	QUANG TRI	NCC	T	RL	I	I5	2014	16.3067	12.5556	12.7622	1.41389	32.0556	2.71222	1.20833	0	175.611	94	ND	ND	ND
G67	3485	LUA TRI DO DANG 2	BINH DINH	SCC	T	RL	I	Im	2014	13.695	12.7222	9.87944	1.17833	48.4444	2.26444	0.675	0.722222	234.5	158	ND	ND	ND
G68	3487	NEP 3 THANG	BINH DINH	SCC	T	IR	m	m	2014	20.5222	13.6111	8.89722	1.63667	36.4444	1.90056	0.603333	0.0555556	189.611	97	ND	ND	ND
G69	3488	COC MOI DANG 1	BINH DINH	SCC	T	RL	I	I6	2014	16.6311	12.3333	11.3222	1.48333	41.5	2.52778	0.713333	0.111111	204.944	134	ND	ND	ND
G70	3489	COC MOI DANG 2	BINH DINH	SCC	T	RL	I	Im	2014	16.1872	12.9444	10.8911	1.35889	44.2778	2.41167	0.706111	0.555556	228.111	131	ND	ND	ND
G72	3494	LUA CANG DANG 1	BINH DINH	SCC	T	RL	I	Im	2014	17.07	12.6667	10.8439	1.46611	35.6667	2.73889	0.866667	0	198.056	126	ND	ND	ND
G73	3495	LUA CANG DANG 1	BINH DINH	SCC	T	RL	I	I6	2014	16.675	12.4444	12.3939	1.46389	27.4444	2.69	1.18889	0	162.833	117	ND	ND	ND
G74	3497	NEP QUA CO RAU DANG 2	BINH DINH	SCC	T	RL	I	I6	2014	16.4994	12.6111	10.2583	1.41778	30.2222	2.58389	0.931111	0	183.278	126.5	ND	ND	ND
G77	3506	CANG KIEN DANG 1	BINH DINH	SCC	T	RL	I	I6	2014	16.495	12.8333	11.465	1.40556	36.9444	2.53222	0.971667	0.222222	199.778	131	ND	ND	ND
G78	3507	CANG KIEN DANG 2	BINH DINH	SCC	T	RL	I	I6	2014	17.8683	13.9444	11.0306	1.38889	32.3333	2.32056	1.17167	0	177.833	130	ND	ND	ND
G79	3508	LUA DA DANG 2	BINH DINH	SCC	T	RL	I	I6	2014	18.0111	16.4444	11.0567	1.16833	51.6111	2.39056	0.720556	0	284	133	ND	ND	ND
G80	3517	BA KTONG	QUANG NGAI	SCC	T	UP	J	J3	2014	18.8189	13.9444	9.99722	1.46222	37.4444	2.40833	0.457222	0.111111	211.778	135.5	ND	ND	ND
G81	3519	BA DO DANG 1	QUANG NGAI	SCC	T	UP	m	m	2014	18.1944	13.9444	11.7722	1.43111	36.1667	2.685	0.750556	0.111111	194.111	91	ND	ND	ND
G83	3522	NEP VANG	QUANG NGAI	SCC	T	UP	J	Jm	2014	25.8122	18.3889	9.31611	1.49	36.5	2.04222	0.710556	0	214.056	125.5	ND	ND	ND
G84	3525	BA CHO KTE	BINH DINH	SCC	T	u	J	J3	2014	23.5906	15.7222	11.7522	1.60889	44.4444	2.38333	0.558889	0	247.111	135.5	ND	ND	ND
G85	3550	CHANH CHUI	THANH HOA	NCC	T	MG	J	J4	2014	21.8556	8.83333	12.2544	2.79389	21	3.05722	0.733889	0	117.167	77.5	ND	ND	ND
G86	3588	TAN NGAN	YEN BAI	NE	T	u	J	J2	2014	22.365	12.2778	10.4994	1.98444	37.1111	2.17444	0.594444	0.166667	186.833	100	ND	ND	ND
G87	3886	KHAU PAN PUA	u	u	T	u	J	J1	2014	18.7822	10.3333	9.845	2.05944	26.8889	2.22056	0.378889	0	145.111	84	ND	ND	ND
G88	3895	BLE MA MUA	u	u	T	u	J	J1	2014	21.9661	11.6111	13.2006	2.11611	40.1111	3.10722	0.334444	0.833333	208.167	89	ND	ND	ND
G89	3947	KHAU BO KHA	u	u	T	u	J	J1	2014	18.3811	10.1111	9.02	2.03778	24.2222	2.14889	0.631111	0	127.389	91	ND	ND	ND
G90	4812	BLAO CLIA	HOA BINH	NW	T	UP	J	J1	2014	21.8556	11.3889	10.315	2.11222	32.3889	2.46389	0.51	0.444444	171.611	105.5	ND	ND	ND
G91	4815	BLAO CO KEN	HOA BINH	NW	T	UP	J	J1	2014	21.035	10.1111	11.3972	2.32278	28.1667	2.73722	0.658889	0.611111	160.389	103	ND	ND	ND
G92	4820	BLAO CO CAM	HOA BINH	NW	T	UP	J	J1	2014	20.2967	12.3889	8.95722	1.77722	30.6667	1.89389	0.581111	0	171.5	108	ND	ND	ND
G93	5034	PO LE PO LAU XA	NGHE AN	NCC	T	UP	I	I5	2014	22.0178	9.61111	11.7111	2.56889	34.1111	2.345	0.562778	0.666667	171.722	90.5	ND	ND	ND
G94	5111	LUA DO	THUA THIEN HUE	NCC	T	UP	I	I5	2014	18.9157	12.5	13.5107	1.65286	35.9286	2.64786	1.18929	0	186.643	92	ND	ND	ND
G95	5127	LUA CHAM	NAM DINH	RRD	T	RL	I	I4	2014	14.175	11.2778	10.4333	1.36944	20.6667	2.53944	1.285	0.166667	124.111	104.5	ND	ND	ND
G96	6191	CHIEM RONG	NAM DINH	RRD	T	IR	I	Im	2014	16.3278	11.5556	11.375	1.55722	23.3333	2.38056	1.16556	0	139.111	86.5	ND	ND	ND
G98	6203	NGOI TIA	NAM DINH	RRD	T	RL	J	J4	2014	17.3222	12	10.225	1.57778	33.9444	2.155	0.389444	0.0555556	173.056	76	ND	ND	ND
G99	6234	LUA CHAM BIEN	NINH BINH	RRD	T	RL	I	I4	2014	16.7178	11.7222	12.5417	1.56556	31	2.695	1.02722	0.166667	161.778	103.5	ND	ND	ND
G100	6969	KHAU QUAI DANG 2	TUYEN QUANG	NE	T	UP	J	J1	2014	25.24	13.0556	11.5517	2.12944	39.2778	2.94278	0.426111	0.111111	207.222	96.5	ND	ND	ND
G101	7295	DIEO KBIN	LAO CAI	NE	T	u	J	J1	2014	23.6388	14	9.09235	1.83412	54.5882	1.98059	0.384706	0.705882	252	114.5	ND	ND	ND
G102	7303	TZO KOH DANG 2	THUA THIEN HUE	NCC	T	u	I	Im	2014	18.224	12.4667	9.96067	1.596	28.4667	2.16667	0.868	0.0666667	160.8	113.5	ND	ND	ND
G103	7304	CU PUA DANG 1	THUA THIEN HUE	NCC	T	u	J	Jm	2014	19.655	11.4444	9.36667	1.88389	24.7222	2.16611	0.608333	0	143.389	121	ND	ND	ND
G104	7305	CU PUA DANG 2	THUA THIEN HUE	NCC	T	u	I	Im	2014	20.6533	13.1667	12.2306	1.70333	35.1667	2.63	1.12833	0.0555556	201.333	100.5	ND	ND	ND
G105	7312	NEP THAI LAN	HA GIANG AND TUYEN QUANG	NE	T	u	I	I3	2014	20.9783	13.2222	12.5417	1.71333	36.5556	2.69222	1.10389	0.0555556	210.556	100	ND	ND	ND
G106	7316	NEP HAI HAU	NINH BINH	RRD	T	IR	J	J2	2014	15.1606	12.0556	7.40611	1.375	31.3889	1.62722	0.509444	0.111111	165.667	108.5	ND	ND	ND
G107	7317	NEP THAI BINH LUN	NINH BINH	RRD	T	IR	J	J2	2014	14.9033	9.16667	8.89278	1.82167	20.1111	1.81111	0.894444	0.0555556	114.944	111	ND	ND	ND
G108	7318	TAM AP BE	NINH BINH	RRD	T	IR	m	m	2014	21.5256	12.2222	12.4217	1.92	31.6111	2.44944	0.779444	0	181.944	131	ND	ND	ND
G109	7349	MANH GIE	QUANG BINH	NCC	T	UP	I	Im	2014	20.9378	15.0556	11.3428	1.505	30.2222	2.81722	1.14	0.0555556	191.444	113	ND	ND	ND
G110	7823	RAN TRANG	BINH THUAN	SE	T	UP	I	Im	2014	19.9083	13.5	10.6394	1.59667	35.8333	2.33167	0.688333	0.111111	193.444	123	ND	ND	ND
G111	7824	NEP RAY	BINH THUAN	SE	T	UP	I	Im	2014	17.1856	13.8889	12.8967	1.34389	43.3889	2.88222	0.872222	0.0555556	227	134.5	ND	ND	ND
G113	7827	NANG THIET	VUNG TAU	SE	T	IR	I	I2	2014	26.165	11.5556	13.0778	2.49056	29.5	2.90667	0.905556	0.0555556	163.389	92	ND	ND	ND
G115	7910	KOI LOI	HA NOI	RRD	T	u	I	Im	2014	17.9367	13.4444	10.7072	1.44778	50.2778	2.35	0.486667	0.444444	246.278	79	ND	ND	ND
G117	7930	KHAO SANG	QUANG TRI	NCC	T	UP	J	Jm	2014	17.4467	11.1667	9.51667	1.71167	20.6111	2.53667	0.770556	0.166667	125	109.5	ND	ND	ND
G119	9198	L26	HA NOI	RRD	I	u	I	Im	2014	16.5465	10.1765	11.0659	1.88471	22.1176	3.03294	0.905294	0.176471	127.647	109.5	ND	ND	ND
G124	9355	NEP DEN	QUANG NINH	NE	T	IR	J	J2	2014	22.6039	11.4444	9.37667	2.16667	25.6111	2.08	0.649444	0	140.278	107	ND	ND	ND
G125	9356	NEP NUONG	QUANG NINH	NE	T	u	I	Im	2014	17.2	15.2778	10.4367	1.22611	31.5556	2.24444	1.16444	0.111111	173.167	80.5	ND	ND	ND
G126	9466	KHAU DAM DOI	NGHE AN	NCC	T	UP	J	J1	2014	27.08	14.5556	10.9933	1.99667	35.7778	2.42444	0.713889	0	205.056	111	ND	ND	ND
G128	9476	KHAU DAM	NGHE AN	NCC	T	UP	J	J1	2014	24.7317	13.7222	9.91444	1.94833	27.5	2.22056	0.814444	0.0555556	164.5	107.5	ND	ND	ND
G129	9507	LC93-2	KHANH HOA	SCC	T	UP	I	Im	2014	15.705	14.7222	12.8317	1.15111	56.2222	2.65833	0.485	0.166667	271.5	84	ND	ND	ND
G130	9509	LUA DA BO	KHANH HOA	SCC	T	UP	J	J3	2014	24.1889	16.3889	10.3856	1.57889	36.2778	2.17556	0.645	0	216.333	136.5	ND	ND	ND
G131	9517	PADAI LONG KHANH	KHANH HOA	SCC	T	UP	J	J3	2014	21.4161	15.3889	10.2839	1.49722	36.1667	2.28778	0.556111	0	210.5	135.5	ND	ND	ND
G132	9520	PADAI TLIG JUG	KHANH HOA	SCC	T	UP	I	Im	2014	21.9794	14.4444	13.8194	1.64556	57.9444	2.59722	0.784444	0.166667	264.889	134.5	ND	ND	ND
G133	9524	A 330	KHANH HOA	SCC	I	IR	I	I1	2014	15.2306	10.1667	12.7389	1.66111	38.7778	2.76333	0.655556	0.888889	167.333	75.5	ND	ND	ND
G134	9530	PADAI CALOC	KHANH HOA	SCC	T	UP	J	Jm	2014	20.3778	14.7778	9.50722	1.48333	17.3889	2.07722	0.911667	0	142.889	132	ND	ND	ND
G138	9563	NANG QUAT	BEN TRE	MRD	T	RL	I	Im	2014	17.8161	12.2778	11.3633	1.58333	38.0556	2.84	0.693333	0.111111	203.5	151	ND	ND	ND
G140	9570	LUA BAY DANH	BEN TRE	MRD	T	RL	I	I2	2014	20.5378	13.8889	12.6422	1.595	49.7778	2.87167	0.678889	0.166667	254.889	150	ND	ND	ND
G143	9576	NEP TROI CHO	BEN TRE	MRD	T	RL	I	I2	2014	22.0467	15.4444	12.6028	1.53389	49.1667	2.93167	0.820556	0	255.944	150.5	ND	ND	ND
G146	9584	NANG LOAN HAT TRON	BEN TRE	MRD	T	RL	I	I2	2014	18.1317	13.1667	10.9733	1.48944	33.8889	2.65722	0.903889	0	179.889	143	ND	ND	ND
G150	9595	NEP DIA PHUONG	BEN TRE	MRD	T	IR	I	I2	2014	14.62	10.5556	11.0261	1.53	21.1111	2.73056	1.165	0.0555556	130.222	155.5	ND	ND	ND
G152	9871	LOC SOM	BAC GIANG	NE	T	u	J	J1	2014	24.4867	10.6111	13.1172	2.55444	39.1667	2.87889	0.441111	0.277778	202.722	85	ND	ND	ND
G153	9874	TE NUONG	THANH HOA AND SON LA	NW	T	UP	I	I3	2014	20.8435	12.0588	13.8512	1.88765	39.4118	3.01941	1.06765	0.0588235	206.882	94	ND	ND	ND
G154	9878	NEP THOM	HA TAY	RRD	T	IR	J	J2	2014	18.7378	9.77778	8.92167	2.15	28.3889	2.09444	0.301667	0	133.722	84.5	ND	ND	ND
G155	9908	KHAU PE LANH	SON LA	NW	T	UP	I	I3	2014	19.0667	12.0556	14.7822	1.72833	43.1667	3.26833	1.08111	0.666667	227.444	94.5	ND	ND	ND
G156	9967	LUA K	u	u	T	u	I	Im	2014	22.2959	16.1765	13.11	1.49353	55.3529	2.69	0.758824	0	293.647	116	ND	ND	ND
G157	9984	SO CRIOONG	SEKONG	CH	T	u	J	Jm	2014	21.8794	13.8333	10.5261	1.73	34.9444	2.25778	0.639444	0	186.389	93	ND	ND	ND
G158	12049	VA TAI ANA ACU	NINH THUAN	SE	T	UP	J	J3	2014	18.8289	17.1667	10.0094	1.16944	39.7778	2.19667	0.561667	0	237.778	136	ND	ND	ND
G160	12059	JASMINE	AN GIANG	MRD	I	UP	I	Im	2014	18.3659	12.4706	12.5306	1.60118	44.2941	2.73647	0.553529	0.117647	218.706	83	ND	ND	ND
G161	12066	BN1	AN GIANG	MRD	I	IR	I	Im	2014	18.2828	12.5556	12.2094	1.58389	45.5556	3.02056	0.640556	0	232.778	135.5	ND	ND	ND
G165	12083	GIONG 90 NGAY	KIEN GIANG	MRD	T	RL	I	I1	2014	12.3439	10.2778	9.42444	1.33333	30.7222	2.125	0.550556	0	146.278	74	ND	ND	ND
G167	12088	THAN NONG MUA	KIEN GIANG	MRD	T	RL	I	I2	2014	14.9533	12.3333	10.9928	1.32333	32.3333	2.86667	1.00333	0.166667	174	162	ND	ND	ND
G168	12101	OM1490	KIEN GIANG	MRD	I	IR	I	I1	2014	19.0161	11.0556	12.5839	1.91667	31.7222	2.95889	0.606111	0.111111	157.222	72.5	ND	ND	ND
G169	12102	JASMINE 95	KIEN GIANG	MRD	I	IR	I	I1	2014	17.6139	12.5556	12.1072	1.53056	42.8333	2.84667	0.696111	0.111111	209.056	71.5	ND	ND	ND
G170	12103	OM 504 JAPAN	KIEN GIANG	MRD	I	IR	I	I1	2014	18.7194	12	12.2406	1.72	30.7222	3.03611	0.635556	0.0555556	159.444	76	ND	ND	ND
G171	12104	NEP THAI	KIEN GIANG	MRD	T	IR	I	I1	2014	17.0722	11.5556	11.7117	1.62389	35.1111	2.87722	0.69	0	157.5	75.5	ND	ND	ND
G172	12105	VND 95-20	KIEN GIANG	MRD	I	IR	I	I1	2014	15.4767	12	12.2967	1.41	43.5556	2.91778	0.787222	0.722222	204.444	75	ND	ND	ND
G173	12107	TAM THOM TRUNG QUOC	KIEN GIANG	MRD	T	IR	I	Im	2014	17.3694	11.5	12.3478	1.66278	38.6667	2.67889	0.667778	0.111111	186.278	79	ND	ND	ND
G177	12563	CHAM HOM	HOA BINH	NW	T	u	J	J1	2014	25.2661	11.3889	12.0872	2.43889	30.0556	3.01111	0.614444	0	163.889	98	ND	ND	ND
G178	12573	KHAU CHINH PHU	HOA BINH	NW	T	u	J	J1	2014	24.7306	11.2778	11.2794	2.41722	36.0556	2.475	0.374444	0	179	97.5	ND	ND	ND
G179	12581	BLAO PU LAU	HOA BINH	NW	T	u	J	J1	2014	26.9611	12.6111	14.5183	2.34444	38.8889	3.63	0.464444	0.222222	205.278	93	ND	ND	ND
G181	12970	BLAU PLAN PIENG	SON LA	NW	T	UP	J	I6	2014	27.4567	11.7222	12.635	2.55833	43.2222	2.78833	0.506111	0.5	212.389	101	ND	ND	ND
G182	13008	KHAU MO	SON LA	NW	T	UP	I	I6	2014	19.0872	12.9444	12.0194	1.59889	48.1667	2.56056	0.492778	0.388889	206.5	81.5	ND	ND	ND
G183	13076	KHAU PE LANH	SON LA	NW	T	UP	I	Im	2014	19.6744	11.3333	14.255	1.92278	35.2222	3.07444	0.737778	0	185.667	82	ND	ND	ND
G186	13309	KHAU NO	SON LA	NW	T	UP	I	Im	2014	17.8772	14.7778	13.5211	1.30167	51.7778	2.83222	0.826667	0	239.778	88	ND	ND	ND
G187	13320	KHAU DUONG PHUONG	SON LA	NW	T	UP	J	J1	2014	23.9122	9.44444	12.5239	2.83944	26.1667	3.11222	0.631111	0.111111	137.111	85	ND	ND	ND
G189	13362	KHAU NAM RINH	DIEN BIEN	NW	T	UP	I	I3	2014	20.4083	11.8333	14.2922	1.90611	48.6667	3.29611	0.723333	0.444444	250.5	94.5	ND	ND	ND
G190	13363	PLE PHMA CHUA	DIEN BIEN	NW	T	UP	I	Im	2014	18.4906	14.1667	12.8033	1.41111	42.2222	2.67167	0.995556	0	214.389	90.5	ND	ND	ND
G191	13422	KHAU TAN	DIEN BIEN	NW	T	RL	J	J2	2014	21.5117	9.94444	11.43	2.42056	34.5556	2.50389	0.442778	0.111111	176.611	104	ND	ND	ND
G192	13423	KHAU BAO THAI	DIEN BIEN	NW	T	RL	I	Im	2014	17.1213	14.8667	8.87733	1.23467	21.1333	2.03067	1.25667	0.2	146.733	109	ND	ND	ND
G193	13424	BLE PE XA	DIEN BIEN	NW	T	UP	J	J1	2014	23.3744	11.4444	12.1622	2.24556	29.0556	2.71556	0.777222	0	152.944	94	ND	ND	ND
G194	13425	BLE BLAU LIA	DIEN BIEN	NW	T	UP	J	J1	2014	25.8806	9.5	14.2028	3.05667	34.5556	2.855	0.575556	0	171.222	85	ND	ND	ND
G195	13426	BLE BDE	DIEN BIEN	NW	T	UP	J	J1	2014	24.0861	11.5556	13.1317	2.33667	34.9444	3.18833	0.489444	0.333333	182.056	91	ND	ND	ND
G196	13427	BLE CO PON	DIEN BIEN	NW	T	UP	m	m	2014	24.1422	10.2222	13.6322	2.64	31.2222	2.80444	0.838333	0.166667	162.444	91	ND	ND	ND
G200	13431	CHA FU NU	LAI CHAU	NW	T	UP	J	J1	2014	23.2728	12.3889	12.0972	2.05889	44.8889	2.47389	0.358333	0.222222	215.833	84.5	ND	ND	ND
G201	13435	CHA XU PHU LU	LAI CHAU	NW	T	UP	I	Im	2014	19.34	16.8333	12.2622	1.22778	53.6667	2.74722	0.625	0.166667	290.444	93	ND	ND	ND
G202	13442	NONG TO	LAI CHAU	NW	T	UP	J	J1	2014	25.8528	13.8889	11.5344	2.02333	37.7222	2.98833	0.570556	0.722222	208.389	99.5	ND	ND	ND
G203	14212	PLAU CA BANH	DIEN BIEN	NW	T	UP	J	J1	2014	21.4594	10.7778	12.6506	2.25167	34.0556	2.98833	0.502222	0.333333	167.889	90.5	ND	ND	ND
G204	14215	PLE DO	DIEN BIEN	NW	T	UP	J	J1	2014	26.905	11.7778	13.8139	2.53944	36.8333	3.33667	0.460556	0.277778	196.889	92.5	ND	ND	ND
G205	14251	BLE BLAU CHO	SON LA	NW	T	UP	I	I3	2014	22.0922	11.7778	14.5811	2.04611	44.4444	3.14889	0.988889	0	220.333	99	ND	ND	ND
G206	14252	BLE BLAU DO	SON LA	NW	T	UP	J	J1	2014	27.3572	12.7778	11.9039	2.33778	38.2222	2.94	0.562222	0.111111	201.833	104.5	ND	ND	ND
G207	14278	KHAU LUA	SON LA	NW	T	RL	I	m	2014	16.1594	9.77778	11.2394	1.85278	33.6111	2.385	0.592778	0.0555556	157.389	74	ND	ND	ND
G208	14279	KHAU BOONG LAM	SON LA	NW	T	RL	I	Im	2014	18.5672	12.1667	11.8056	1.67444	36.8333	3.00222	0.694444	0	203.278	111	ND	ND	ND
G209	14386	BLE CHO	LAI CHAU	NW	T	UP	I	I6	2014	17.4972	13.1667	13.3161	1.44167	50.6667	2.765	0.723333	0.833333	229.833	89	ND	ND	ND
G210	14587	KHAU LECH	LAO CAI	NE	T	UP	J	J1	2014	22.5144	10.3333	12.6722	2.43667	41.3333	2.46944	0.570556	0.5	194.389	95.5	ND	ND	ND
G211	14589	PLAU NGOANG PLAC	LAO CAI	NE	T	UP	m	Im	2014	17.79	11.5	11.0472	1.69556	38.2778	2.78611	0.725556	0.111111	176.5	91.5	ND	ND	ND
G212	14591	PLAU BULAT	LAO CAI	NE	T	UP	J	J1	2014	24.9517	11.0556	12.1844	2.49333	29.6667	2.82722	0.678889	0	167.944	101.5	ND	ND	ND
G214	14597	BLE BLAU DO	LAO CAI	NE	T	RL	J	Jm	2014	26.4767	11.8333	11.3733	2.46556	30.5	2.24611	0.665	0	156.111	90	ND	ND	ND
G216	14615	TOM BEO BUA	LAO CAI	NE	T	RL	J	J1	2014	23.3867	12.2222	10.7894	2.08833	44.4444	2.34222	0.338333	0.111111	204.722	84.5	ND	ND	ND
G217	14753	BLE BLAU SOA	LAO CAI	NE	T	RL	J	J1	2014	20.4544	8.55556	12.1633	2.73389	24.1111	2.74722	0.676667	0.277778	123.167	83	ND	ND	ND
G219	T5300	KHAU LA LANH	SON LA	NW	T	RL	I	Im	2014	17.09	12.7778	9.13889	1.44722	19.1667	2.18833	1.34	0.111111	131.444	111	ND	ND	ND
G220	T5455	PLE LA	LAI CHAU	NW	T	UP	J	J1	2014	25.1528	12.1667	12.2606	2.33222	36.3333	2.71833	0.437222	0.666667	201	100.5	ND	ND	ND
G221	T5456	KHAU MAC CO	LAI CHAU	NW	T	UP	J	J1	2014	29.3472	11.4444	12.2922	2.81611	32.9444	2.75944	0.424444	0.0555556	169.5	97	ND	ND	ND
G222	T6794	PLE MA MU	YEN BAI	NE	T	UP	J	J1	2014	27.7933	12.7778	11.56	2.36833	29.6667	2.38833	0.862222	0	159	99	ND	ND	ND
G223	T6795	BLE BLAU TAN	LAO CAI	NE	T	UP	J	J1	2014	22.3828	9.27778	11.7089	2.71111	26.0556	2.9	0.505	0	135	93	ND	ND	ND
G299	4806	BLAO SINH SAI	HOA BINH	NW	T	u	J	J1	2014	20.2078	11	9.31111	2.02056	34.0556	2.215	0.443333	0.222222	176.333	105.5	ND	ND	ND
G1	11	TEP HAI PHONG	HAI PHONG	RRD	T	u	I	Im	2015	28.6994	11.6111	17.8706	2.72222	39	3.73889	0.585	0	186.222	69.5	148.7	24.9	20.5
G2	58	TA CO LAO CAI	LAO CAI	NE	T	u	I	Im	2015	22.3706	14.3889	14.9689	1.67556	49.5556	3.10778	0.768333	0.111111	249.444	84	158.2	16.1	14.6
G3	85	AN TU VO DO	TUYEN QUANG	NE	T	u	I	I4	2015	27.8739	14.7778	16.5939	2.04333	23.6111	3.95833	2.36722	0	161.389	99	152.375	23.1	17.1
G4	135	NHONG DO HAI DUONG	HAI DUONG	RRD	T	u	I	I4	2015	25.7028	13.7778	13.9633	2.01111	26.8889	3.26611	1.22667	0	162.222	102.5	169.857	18.4	14.1
G5	149	NHONG TRANG HAI PHONG	HAI PHONG	RRD	T	u	I	I4	2015	24.0761	12.6111	15.6817	2.07889	34.4444	3.24278	1.15778	0.111111	196.333	133	178.667	17.8	15.4
G6	170	SOM GIAI HUNG YEN	u	u	T	u	I	I4	2015	25.0389	13.6111	16.3794	2.02556	34.8333	4.00944	1.40444	0.0555556	187.333	101	173.143	22.7	19.1
G7	172	TE TRANG HOA BINH	HOA BINH	NW	T	u	I	I4	2015	23.1817	13	13.195	1.93833	27.4444	3.06556	1.18056	0	155.556	103	168.4	31.5	24.3
G8	175	CHON TU 502 HOC VIEN	u	u	T	u	I	I4	2015	22.8694	13.4444	16.3628	1.82167	32.6111	4.05722	1.68333	0	181.389	101	170.5	27.2	20.6
G9	200	LOC TRANG SOM PLAY CAU	u	u	T	u	I	I4	2015	23.1411	14.1667	14.3083	1.77	28.3333	3.15444	1.48111	0	166	100	177.667	25.2	19.6
G10	216	TAM SON NAM DINH	NAM DINH	RRD	T	u	I	I4	2015	29.5017	13.8889	14.7689	2.29444	24	3.54333	1.59389	0.0555556	169.667	109.5	194	21.4	16.3
G11	219	TAM TRON HAI DUONG	HAI DUONG	RRD	T	u	I	I4	2015	31.2472	13.7222	15.1767	2.50222	32.0556	3.30444	1.265	0	178.056	109.5	182.9	23	19.8
G12	226	TAM CAO VINH PHUC	VINH PHUC	RRD	T	u	I	I4	2015	27.6717	12.7222	13.8694	2.36	19.0556	2.82056	1.78833	0	131.278	107	176.5	25.2	18
G14	318	TAM NHO BAC NINH	BAC NINH	RRD	T	u	I	I4	2015	24.9333	13.3333	14.1222	2.05889	19.2778	3.47056	1.62833	0	141.556	92.5	168.3	29.7	23.5
G16	384	NEP VAN RUONG HOA BINH	HOA BINH	NW	T	u	J	J2	2015	32.38	15.5	14.3761	2.31056	37.2778	2.86	1.33889	0.0555556	213.778	111	158.3	11.9	11
G17	394	NEP GA GAY HAI DUONG	HAI DUONG	RRD	T	u	I	Im	2015	28.5578	13.7778	16.435	2.23389	24.5	3.73167	2.27389	0	156.167	109	183.45	18.7	15.1
G18	407	NEP QUYT HAI DUONG	HAI DUONG	RRD	T	u	I	I4	2015	22.4639	11.6667	13.0378	2.11611	17.1667	3.46778	1.89111	0	123.556	109.5	169.5	23.5	20.7
G19	509	ON	HA NOI	RRD	T	u	I	Im	2015	27.5828	13.8333	17.0239	2.18389	31.1111	3.52667	1.68944	0.444444	176.833	100.5	183.7	20.8	17.2
G20	553	TE LE HOA BINH	HOA BINH	NW	T	u	I	I4	2015	24.3611	12.7778	16.1006	2.07667	19.2222	4.11611	2.62	0.0555556	134	106	161.5	29.2	21.6
G21	614	GIE TRANG HOA BINH	HOA BINH	NW	T	u	I	I4	2015	23.9128	13.8333	14.3311	1.85333	22.7222	3.665	1.88944	0	147.611	108.5	179.5	23	19.8
G22	760	TRUNG TRANG TUYEN QUANG	TUYEN QUANG	NE	T	u	I	I4	2015	30.8889	14.8333	15.4956	2.24556	32.4444	3.41722	1.49944	0	179.056	113.5	185.5	20.1	16.4
G24	1048	TAM XOAN HAI HAU	NAM DINH	RRD	T	u	m	m	2015	33.0728	15.3333	18.0422	2.30389	49.1111	3.50778	1.48111	0.444444	277.333	134	216.4	14.6	14.1
G25	1058	NEP VANG ONG LAC SON HB	HOA BINH	NW	T	u	J	J2	2015	29.1361	12.3889	15.8267	2.58722	40.2778	3.48167	0.762222	0.166667	209.222	107	159.7	12.2	10.5
G26	1325	KHAU CAI NOI	TAY BAC	NW	T	u	J	J1	2015	31.5361	13.2778	14.2711	2.58222	41.1111	3.22111	0.598333	0.166667	211.333	108.5	150.85	10.7	8.4
G37	1845	NEP CAM	HA GIANG	NE	T	RL	I	Im	2015	23.3794	15.2222	13.7533	1.65167	40.6667	3.23722	1.32556	0	207.944	122	210.25	13.9	13.4
G38	1849	NEP NUONG	HA GIANG	NE	T	UP	J	J1	2015	36.5339	12.5	16.8378	3.17722	43.1667	3.82722	0.925556	0.777778	224.833	112.5	168	8.5	6.1
G39	1851	NEP CAM	HA GIANG	NE	T	RL	I	Im	2015	35.9728	11.0556	14.6378	3.59111	26.3333	2.99056	1.00556	0	133.333	75.5	95.88	18.4	15.6
G45	2367	NEP CUC	NINH BINH	RRD	T	RL	J	J4	2015	25.4122	10.2222	14.8989	2.76556	34.7778	3.49778	0.535556	0.111111	169.278	74.5	149.1	13.9	12
G46	2368	NEP BA LAO	NAM DINH	RRD	T	MG	J	J4	2015	24.6156	10.9444	16.2	2.43944	33.8333	3.03889	0.745556	0	171.167	80	118.9	16.1	14.1
G47	2369	NEP ONG LAO	NAM DINH	RRD	T	MG	J	J4	2015	35.4567	13.0556	14.3739	2.97222	27.1111	2.92833	0.891667	0	163.167	75.5	146.8	16.7	15.3
G48	2371	LUA NGOI	NAM DINH	RRD	T	MG	J	J4	2015	35.6194	13.7222	19.8128	2.81222	46.1667	4.00667	0.661667	0	235.389	82	165.9	13.9	11.4
G49	2395	DT10	u	u	I	u	I	I1	2015	28.8772	16.5556	15.1144	1.87722	43.3889	3.47278	1.46278	0.555556	254.889	83	126.4	13.7	11.6
G50	3323	LUA NEP BA THANG DANG 1	QUANG NAM	SCC	T	UP	J	J2	2015	29.825	13.7778	14.5267	2.33167	41.8333	2.63167	1.105	0.166667	206.278	100	145.9	11.7	9.8
G51	3332	BA TRANG HUONG	QUANG NAM	SCC	T	UP	I	I5	2015	20.4839	10.8333	18.5472	2.135	42.8333	4.15556	0.909444	0.333333	225.556	96	166.5	36.2	23.9
G52	3334	BA TRANG HUONG	QUANG NAM	SCC	T	UP	I	I5	2015	19.9911	10.1111	18.5733	2.22444	32.9444	4.04611	1.39889	0.0555556	177.611	91.5	179.4	28.3	16.4
G53	3351	LUA CAN DO	u	u	T	u	I	I6	2015	28.5761	16.1667	16.885	1.86944	57.2222	3.06667	1.26889	0.777778	317.444	134.5	207.4	17.2	16.8
G54	3360	LUA LOC DO	QUANG NAM	SCC	T	RL	I	I6	2015	28.2911	16	13.9067	1.89889	34.7222	2.915	1.265	0	213.333	110.5	213.6	11.2	9.2
G56	3363	LUA MAN	QUANG NAM	SCC	T	RL	I	I5	2015	22.2378	11.9444	17.31	2.035	46.1667	3.24778	1.26222	0.888889	210.111	98	199.9	19.9	13.9
G57	3364	NEP GHIM HUONG	QUANG NAM	SCC	T	RL	I	Im	2015	28.5111	12.2222	17.87	2.53333	38.3333	4.28444	1.61667	0.5	193.667	131	208.6	18.2	16.4
G58	3368	NEP HUONG LANG	QUANG NAM AND DA NANG	SCC	T	MG	I	I6	2015	24.5928	15.8333	12.6933	1.66444	29.2778	2.78333	1.415	0	185.778	108	206.7	16.7	14.6
G59	3371	NEP MAM	QUANG NAM AND DA NANG	SCC	T	u	I	I6	2015	27.3694	13.9444	14.4039	2.12056	31.5	3.94167	1.55	0.111111	172.111	129	177.75	13.8	13.4
G61	3402	NEP RAN	QUANG BINH	NCC	T	u	J	J2	2015	32.5883	11.0556	15.0383	3.25667	34.7222	2.95667	0.798889	0.277778	165.333	76	117.8	16.6	15.2
G62	3426	QUANG TRANG	QUANG TRI	NCC	T	IR	I	I5	2015	22.5106	12.3889	16.0922	1.995	42.8889	3.39278	0.926111	0	211.667	103.5	171.5	23.6	19.4
G63	3429	CHIEM DO	QUANG TRI	NCC	T	u	I	I4	2015	29.0461	12.8889	18.5111	2.46056	40.1111	4.41944	0.892222	0.833333	221.333	82	173.5	25.3	22
G64	3433	VEN DO	QUANG TRI	NCC	T	IR	I	I5	2015	24.915	13.9444	20.315	1.92222	48.3333	3.60111	1.54722	0.277778	256.556	91	198.1	22.4	19.7
G65	3443	NUOC MAN DANG 1	QUANG TRI	NCC	T	RL	I	I5	2015	27.8506	14.5	20.8311	2.065	45.7778	4.21944	1.78222	0	239.056	105.5	175.9	23.4	19.1
G67	3485	LUA TRI DO DANG 2	BINH DINH	SCC	T	RL	I	Im	2015	24.0233	13.4444	16.5639	1.93889	59.2222	3.47389	0.807778	6.88889	303.722	162	209.833	16.75	16.25
G68	3487	NEP 3 THANG	BINH DINH	SCC	T	IR	m	m	2015	28.4017	14.3889	12.5556	2.11556	37.9444	2.75	0.892222	0.0555556	199	104.5	178.8	9.9	9.1
G69	3488	COC MOI DANG 1	BINH DINH	SCC	T	RL	I	I6	2015	25.9172	12.5	17.875	2.28833	53.7222	3.89333	0.926111	1.5	272.778	135.5	213.8	14.6	12.5
G70	3489	COC MOI DANG 2	BINH DINH	SCC	T	RL	I	Im	2015	26.2056	14.2778	16.2822	1.98667	60.3889	3.57833	0.663333	2.33333	309.944	139	205.571	15.4	14.4
G72	3494	LUA CANG DANG 1	BINH DINH	SCC	T	RL	I	Im	2015	19.4156	12.2222	12.915	1.72611	29.8889	3.46056	1.31611	0.277778	174.111	133	218.25	13.7	13.6
G73	3495	LUA CANG DANG 1	BINH DINH	SCC	T	RL	I	I6	2015	25.2428	13.8889	17.8422	1.96667	30.7778	4.00833	1.57389	0	188.167	121.5	216.889	17	16.5
G74	3497	NEP QUA CO RAU DANG 2	BINH DINH	SCC	T	RL	I	I6	2015	26.2889	13	17.2122	2.19278	40.3333	4.48333	1.35167	0.277778	227.889	134	214.8	18.2	17.6
G77	3506	CANG KIEN DANG 1	BINH DINH	SCC	T	RL	I	I6	2015	26.7733	13.7778	18.5433	2.09611	35.5	4.20778	1.95444	0.166667	201.222	132	224.8	15.2	14.7
G78	3507	CANG KIEN DANG 2	BINH DINH	SCC	T	RL	I	I6	2015	28.4989	13.3333	19.9617	2.31833	48.7778	4.21056	1.10778	0.444444	259.333	130	216	13	12.6
G79	3508	LUA DA DANG 2	BINH DINH	SCC	T	RL	I	I6	2015	29.7528	14.7778	16.9944	2.16556	39.0556	3.875	1.59444	0.0555556	239.111	135.5	215.75	13.8	13
G80	3517	BA KTONG	QUANG NGAI	SCC	T	UP	J	J3	2015	33.3089	16.6111	16.0283	2.13167	52.7778	3.65722	0.680556	0	288.667	140	175.9	11.3	10.8
G81	3519	BA DO DANG 1	QUANG NGAI	SCC	T	UP	m	m	2015	27.5117	14.6667	20.0539	2.03833	55.3889	3.67056	1.18778	2.16667	279.944	80	176.611	13.625	10.25
G83	3522	NEP VANG	QUANG NGAI	SCC	T	UP	J	Jm	2015	32.6678	17.5556	13.0744	1.98056	39.6111	2.54667	0.995	0	224.667	134	165.667	10.3	9.8
G84	3525	BA CHO KTE	BINH DINH	SCC	T	u	J	J3	2015	31.8989	16.6667	15.5967	2.04167	61.7778	3.01833	0.484444	0.277778	328.944	140	189.2	11	10.9
G85	3550	CHANH CHUI	THANH HOA	NCC	T	MG	J	J4	2015	29.105	9.44444	17.0683	3.46778	26.5556	4.085	0.883333	0	143.056	74	131.5	16.4	14.2
G86	3588	TAN NGAN	YEN BAI	NE	T	u	J	J2	2015	28.3378	14.2222	13.6461	2.13167	41	2.86333	1.13333	0.0555556	203.778	107.5	179.8	13	12.3
G87	3886	KHAU PAN PUA	u	u	T	u	J	J1	2015	34.1222	10.0556	18.7561	3.79667	37.4444	3.76389	0.563889	1.5	203.111	82	146.1	11.3	8.1
G88	3895	BLE MA MUA	u	u	T	u	J	J1	2015	36.8533	13.1667	20.0478	3.07833	46.6111	4.58389	0.662222	1.94444	248.889	97	163.7	11.7	8.3
G89	3947	KHAU BO KHA	u	u	T	u	J	J1	2015	36.6011	13.2222	16.9533	2.98944	41.5556	3.51389	1.21556	0.277778	204.222	96	158.15	10.2	6.5
G90	4812	BLAO CLIA	HOA BINH	NW	T	UP	J	J1	2015	40.7733	13.2222	18.1428	3.34778	43.1667	3.83	1.12889	0.666667	219.667	107	169.55	12.3	8.3
G91	4815	BLAO CO KEN	HOA BINH	NW	T	UP	J	J1	2015	35.6412	13.6471	18.5406	2.85235	44.5294	4.05294	1.17294	0.764706	244.176	110.5	171.3	11.1	7.3
G92	4820	BLAO CO CAM	HOA BINH	NW	T	UP	J	J1	2015	34.3583	15.0556	14.9511	2.45444	46.6111	3.13611	0.847222	0	246.444	105	171.2	9.6	8.3
G93	5034	PO LE PO LAU XA	NGHE AN	NCC	T	UP	I	I5	2015	35.6944	13.6667	17.4578	2.82278	45.3333	3.40667	1.05889	0.111111	221.722	96	165.2	10.4	8.4
G94	5111	LUA DO	THUA THIEN HUE	NCC	T	UP	I	I5	2015	27.5533	14.2222	19.2978	2.11222	45.5556	3.915	1.52056	0	229.833	99.5	195	24.4	17.5
G95	5127	LUA CHAM	NAM DINH	RRD	T	RL	I	I4	2015	27.8111	13.3889	17.7317	2.27111	32	3.855	1.65944	0.111111	173.444	103.5	185.9	14.7	11.5
G96	6191	CHIEM RONG	NAM DINH	RRD	T	IR	I	Im	2015	21.2194	11.5	18.7161	2.02444	25.7222	4.16889	1.80722	0	149.444	79.5	159.3	26.7	22.6
G98	6203	NGOI TIA	NAM DINH	RRD	T	RL	J	J4	2015	35.1044	14	18.7672	2.72444	45.9444	4.20222	0.650556	0.0555556	230.944	72	150.2	10.9	9.1
G99	6234	LUA CHAM BIEN	NINH BINH	RRD	T	RL	I	I4	2015	26.0978	13.1111	17.9722	2.15222	37.8333	3.76056	1.26111	0.0555556	194.778	107	185.2	20.7	18
G100	6969	KHAU QUAI DANG 2	TUYEN QUANG	NE	T	UP	J	J1	2015	42.5294	15.1667	18.1161	3.00889	47.2778	4.32	1.14833	0.111111	244.278	103	176.3	11.9	9.8
G101	7295	DIEO KBIN	LAO CAI	NE	T	u	J	J1	2015	36.5272	15.1667	14.4172	2.59722	55.6667	3.07444	0.65	0.722222	266.556	118	136	9.7	6.6
G102	7303	TZO KOH DANG 2	THUA THIEN HUE	NCC	T	u	I	Im	2015	27.43	12.4444	17.7422	2.39667	48.1667	3.69778	0.818333	1.61111	249.5	90	200.9	6.4	5.9
G103	7304	CU PUA DANG 1	THUA THIEN HUE	NCC	T	u	J	Jm	2015	31.25	14.3889	14.0339	2.35222	44.6111	3.22889	0.676111	0.0555556	235.056	119	174.3	10.9	7.7
G104	7305	CU PUA DANG 2	THUA THIEN HUE	NCC	T	u	I	Im	2015	29.8606	14.6667	16.3511	2.19278	30.6111	3.795	1.90889	0.111111	193.556	111	194.3	15.4	12.6
G105	7312	NEP THAI LAN	HA GIANG AND TUYEN QUANG	NE	T	u	I	I3	2015	31.035	15.6667	17.2089	2.12056	41.2222	3.72111	1.65333	0	233	110.5	201.3	13.6	12
G106	7316	NEP HAI HAU	NINH BINH	RRD	T	IR	J	J2	2015	23.7794	13.8333	10.1722	1.85444	40.1667	2.25889	0.57	0	206.722	115	155.2	11.7	10.4
G107	7317	NEP THAI BINH LUN	NINH BINH	RRD	T	IR	J	J2	2015	24.0628	10.3333	14.5744	2.57389	25.7778	3.06167	1.43389	0	128.722	113.5	141.6	16.6	14.9
G108	7318	TAM AP BE	NINH BINH	RRD	T	IR	m	m	2015	29.1378	14.3889	16.4906	2.19667	50.1111	3.35278	0.856111	0.0555556	254.111	136.5	165.4	24.7	22.6
G109	7349	MANH GIE	QUANG BINH	NCC	T	UP	I	Im	2015	28.3589	15.9444	14.4511	1.91611	32.8889	3.61556	1.60389	0.111111	199.111	121.5	203	18.7	15.9
G110	7823	RAN TRANG	BINH THUAN	SE	T	UP	I	Im	2015	23.8972	13.6111	14.3856	1.90667	41.1111	3.05944	0.943889	0.388889	224.444	131	186.2	11.6	11.2
G111	7824	NEP RAY	BINH THUAN	SE	T	UP	I	Im	2015	22.4628	13.8333	15.63	1.77889	47.7778	3.65222	0.875556	0.888889	256.111	110.5	202.6	13.3	13.2
G113	7827	NANG THIET	VUNG TAU	SE	T	IR	I	I2	2015	35.6033	13.3333	15.94	2.88944	34.8333	3.46833	1.28278	0.0555556	186.111	110.5	184.1	23.5	16.3
G115	7910	KOI LOI	HA NOI	RRD	T	u	I	Im	2015	27.1556	13.3889	15.1356	2.195	45.5556	3.375	0.756111	0.0555556	236.389	74	110.3	12.1	8.3
G117	7930	KHAO SANG	QUANG TRI	NCC	T	UP	J	Jm	2015	23.9328	14.7778	12.455	1.73556	33.8889	3.04167	0.807222	0	184.444	113	144.875	11.1	6.8
G119	9198	L26	HA NOI	RRD	I	u	I	Im	2015	20.9056	11.7222	13.8383	1.94389	21.8889	3.66833	1.625	0	136.333	121.5	142.6	14.6	13
G124	9355	NEP DEN	QUANG NINH	NE	T	IR	J	J2	2015	29.915	13.5	12.8861	2.38889	36.6111	2.79222	0.756667	0	190.167	113.5	168.1	11.2	9.5
G125	9356	NEP NUONG	QUANG NINH	NE	T	u	I	Im	2015	20.9189	14.5	13.1956	1.55333	24.7778	3.01722	1.76944	0.277778	163.444	77	102.1	16.4	13.2
G126	9466	KHAU DAM DOI	NGHE AN	NCC	T	UP	J	J1	2015	33.9167	18.4444	13.08	1.94556	37.1111	2.71111	1.30778	0	242.333	116.5	178	8.2	4.8
G128	9476	KHAU DAM	NGHE AN	NCC	T	UP	J	J1	2015	38.2817	16.9444	14.7389	2.40611	38.2778	2.99333	1.31667	0	226.722	112.5	173.3	10.6	8.8
G129	9507	LC93-2	KHANH HOA	SCC	T	UP	I	Im	2015	23.72	16.6667	15.6422	1.51556	53.5556	3.49111	0.963333	0.0555556	293	82.5	146.95	14.9	12.8
G130	9509	LUA DA BO	KHANH HOA	SCC	T	UP	J	J3	2015	31.5933	17.2778	14.9772	1.96056	55.6667	2.97056	0.692222	0.0555556	295.056	141	176.4	11.4	10.2
G131	9517	PADAI LONG KHANH	KHANH HOA	SCC	T	UP	J	J3	2015	26.3539	16.1111	14.2728	1.74833	56	2.99389	0.486667	0	287.778	141	142.2	13.7	13.5
G132	9520	PADAI TLIG JUG	KHANH HOA	SCC	T	UP	I	Im	2015	29.7222	14.2778	16.915	2.23611	62.6667	3.37889	0.741111	0.444444	293.944	140.5	220.333	11.6	11.6
G133	9524	A 330	KHANH HOA	SCC	I	IR	I	I1	2015	22.0794	10.2222	16.8894	2.40056	35	3.59389	0.881111	0	163.222	69.5	86.9	18.3	14.2
G134	9530	PADAI CALOC	KHANH HOA	SCC	T	UP	J	Jm	2015	30.99	14.6111	15.295	2.28	38.4444	3.14167	0.691667	0	217.278	132	184.889	9.8	9.3
G138	9563	NANG QUAT	BEN TRE	MRD	T	RL	I	Im	2015	22.7	12.6667	15.2622	1.95	40.0556	3.97167	0.687222	0.944444	225.833	153.5	169.6	20.5	19.6
G140	9570	LUA BAY DANH	BEN TRE	MRD	T	RL	I	I2	2015	26.8033	14.2778	17.3472	2.02889	54.6667	3.83889	0.687222	3.44444	289.278	155	198.444	17.3	16.8
G143	9576	NEP TROI CHO	BEN TRE	MRD	T	RL	I	I2	2015	29.8594	13.8333	19.1461	2.36056	47.2222	4.47556	1.14056	0.888889	249.222	157	175	13.6	13.2
G146	9584	NANG LOAN HAT TRON	BEN TRE	MRD	T	RL	I	I2	2015	25.3906	12.6667	15.0233	2.19389	34	3.97389	1.04833	0.222222	181	145	ND	14.6	13.9
G150	9595	NEP DIA PHUONG	BEN TRE	MRD	T	IR	I	I2	2015	27.5072	12.1667	18.4694	2.46722	39.5	4.32444	0.766667	0.944444	207.722	156.5	148.6	21	20.3
G152	9871	LOC SOM	BAC GIANG	NE	T	u	J	J1	2015	46.3339	12.8333	20.4911	3.92944	56.1111	3.98444	0.838333	1.94444	292.111	85	159.9	11.7	10.6
G153	9874	TE NUONG	THANH HOA AND SON LA	NW	T	UP	I	I3	2015	28.735	12.2778	20.265	2.54389	45.0556	4.39556	1.52722	1.33333	227.167	103	177.6	14	11
G154	9878	NEP THOM	HA TAY	RRD	T	IR	J	J2	2015	28.6556	10.1111	13.0633	3.17667	34.1111	2.77889	0.529444	0.333333	161.167	81	132.5	16.6	14.6
G155	9908	KHAU PE LANH	SON LA	NW	T	UP	I	I3	2015	26.3378	12.7222	19.5494	2.24389	47.9444	4.18056	1.32222	2.38889	244.333	102	193.8	11.1	9.9
G156	9967	LUA K	u	u	T	u	I	Im	2015	30.0856	16.1667	15.9578	1.99222	54.2778	3.32722	0.976111	0.166667	276.944	122	215.778	9.4	7.6
G157	9984	SO CRIOONG	SEKONG	CH	T	u	J	Jm	2015	27.8461	14.6111	16.9644	2.06333	48.6111	3.42833	0.965556	1.33333	243	87	149.111	12.3	9.3
G158	12049	VA TAI ANA ACU	NINH THUAN	SE	T	UP	J	J3	2015	24.5467	18.0556	13.9267	1.45111	52.7222	2.93	0.792222	0	290.056	141	185.2	10.3	10.3
G160	12059	JASMINE	AN GIANG	MRD	I	UP	I	Im	2015	32.2594	10.1111	19.9994	3.55778	32.3889	4.90778	1.00278	0.166667	159.944	75	110.45	23	17.2
G161	12066	BN1	AN GIANG	MRD	I	IR	I	Im	2015	25.4689	14.0556	14.3194	1.95778	52.5556	3.82611	0.693333	0	263.833	142	192.8	16.8	16
G165	12083	GIONG 90 NGAY	KIEN GIANG	MRD	T	RL	I	I1	2015	29.1794	10.1667	19.0883	3.195	29	4.69556	0.802222	0	147	73	96.2	21.3	14.4
G167	12088	THAN NONG MUA	KIEN GIANG	MRD	T	RL	I	I2	2015	19.2928	11.0556	15.4639	1.94944	35.2778	4.00667	0.939444	1.11111	178.833	162	149	15.5	14.8333
G168	12101	OM1490	KIEN GIANG	MRD	I	IR	I	I1	2015	26.7756	10.6111	19.4194	2.79889	24.5556	4.37333	1.23722	0	134.833	69.5	100.8	19.1	14.6
G169	12102	JASMINE 95	KIEN GIANG	MRD	I	IR	I	I1	2015	27.0706	11.5	17.6783	2.58833	34.1667	4.03333	1.05056	0.111111	177.889	72.5	91.1	18.5	13.4
G170	12103	OM 504 JAPAN	KIEN GIANG	MRD	I	IR	I	I1	2015	27.2589	10.3333	18.8056	2.96722	25.0556	4.43333	0.915556	0.111111	137.5	67.5	100.7	20.6	15.4
G171	12104	NEP THAI	KIEN GIANG	MRD	T	IR	I	I1	2015	28.5067	11.7222	17.4756	2.66556	32.3333	4.47056	1.23778	0	156.278	72	98.5	19.4	16.3
G172	12105	VND 95-20	KIEN GIANG	MRD	I	IR	I	I1	2015	26.79	11.5556	18.8467	2.55056	41.8333	4.21778	0.99	1.11111	192.667	68.5	91.2	16.6	12.1
G173	12107	TAM THOM TRUNG QUOC	KIEN GIANG	MRD	T	IR	I	Im	2015	29.2944	12.5556	18.155	2.54111	48.7222	4.27389	0.461111	0.277778	238.111	72.5	126	17.9	13.4
G177	12563	CHAM HOM	HOA BINH	NW	T	u	J	J1	2015	38.1933	13.3889	19.0644	3.09111	43.0556	4.44778	1.11	0.222222	215.667	105	161.7	13.7	11.3
G178	12573	KHAU CHINH PHU	HOA BINH	NW	T	u	J	J1	2015	30.3289	13.3889	13.92	2.43222	45.8333	2.73111	0.652222	0.0555556	220.722	109	169	10.2	8.8
G179	12581	BLAO PU LAU	HOA BINH	NW	T	u	J	J1	2015	40.2833	16.6111	20.6944	2.58556	55.1667	4.35833	1.08944	0.166667	284.389	98.5	179.1	11.3	9.4
G181	12970	BLAU PLAN PIENG	SON LA	NW	T	UP	J	I6	2015	27.2639	13.8889	13.5617	2.115	42.7222	3.04278	0.918889	0.111111	207.444	109	172.4	12	8.7
G182	13008	KHAU MO	SON LA	NW	T	UP	I	I6	2015	35.2806	13.8333	20.9222	2.76444	57.3333	3.92667	0.669444	5.94444	277.444	81	178.15	16.6	13.7
G183	13076	KHAU PE LANH	SON LA	NW	T	UP	I	Im	2015	30.7372	12.7778	20.1522	2.62167	43.1667	3.92056	1.34778	1.33333	230.111	78	173.6	13.6	12.2
G186	13309	KHAU NO	SON LA	NW	T	UP	I	Im	2015	29.5189	14.6667	18.6606	2.165	50.6111	4.13389	1.22389	0.555556	248.222	84	194	11.7	10.2
G187	13320	KHAU DUONG PHUONG	SON LA	NW	T	UP	J	J1	2015	36.7283	10.4444	17.4928	3.89889	37.2222	3.47	0.720556	2.77778	195.667	78	158.8	10.2	9.8
G189	13362	KHAU NAM RINH	DIEN BIEN	NW	T	UP	I	I3	2015	29.8456	12.7222	20.5889	2.57333	45.2222	4.76389	1.18722	0.888889	228.222	79	177.15	8.9	8.2
G190	13363	PLE PHMA CHUA	DIEN BIEN	NW	T	UP	I	Im	2015	18.9106	14.4444	11.8617	1.42167	45.9444	2.67611	0.903333	1.11111	240.722	86.5	175.75	13.5	10.5
G191	13422	KHAU TAN	DIEN BIEN	NW	T	RL	J	J2	2015	31.9111	12.4444	14.8983	2.80833	39.9444	3.40778	0.719444	0.722222	208.778	113	161.7	11.3	10.6
G192	13423	KHAU BAO THAI	DIEN BIEN	NW	T	RL	I	Im	2015	27.8372	16.8889	12.4794	1.76111	32.4444	2.89056	1.36889	0	180.556	108	160.1	22.4	19.4
G193	13424	BLE PE XA	DIEN BIEN	NW	T	UP	J	J1	2015	35.1211	13.1667	20.14	2.87444	44.7778	3.64944	1.385	1	213	91.5	164	13.9	6.6
G194	13425	BLE BLAU LIA	DIEN BIEN	NW	T	UP	J	J1	2015	39.6328	11.5	20.4767	3.75722	46.5556	3.64	0.967222	2.05556	219.056	85.5	153.4	12.7	7.4
G195	13426	BLE BDE	DIEN BIEN	NW	T	UP	J	J1	2015	43.7367	16.5556	20.2222	2.82722	62.1667	4.12889	0.865556	1.16667	320.5	97	171.9	8.9	7.3
G196	13427	BLE CO PON	DIEN BIEN	NW	T	UP	m	m	2015	34.7228	13.1111	18.48	2.87722	43.7222	3.25611	1.32111	0.333333	226.444	90	176.3	11.1	8
G200	13431	CHA FU NU	LAI CHAU	NW	T	UP	J	J1	2015	33.9433	13.4444	16.1644	2.78167	43.6111	3.37056	0.456667	0.888889	233.111	80	147	11.5	10.8
G201	13435	CHA XU PHU LU	LAI CHAU	NW	T	UP	I	Im	2015	26.3228	17.7222	16.3494	1.58833	58.3333	3.66778	0.863889	0.0555556	328.667	92.5	143.45	13.7	12.4
G202	13442	NONG TO	LAI CHAU	NW	T	UP	J	J1	2015	34.3122	18.4444	15.4367	1.97111	63.3333	3.54111	0.588889	5.44444	358.222	111.5	176.75	10.9	7.7
G203	14212	PLAU CA BANH	DIEN BIEN	NW	T	UP	J	J1	2015	24.605	11.2778	15.9633	2.395	50.1667	3.605	0.923333	2.33333	223.556	89.5	109.3	12	8.4
G204	14215	PLE DO	DIEN BIEN	NW	T	UP	J	J1	2015	43.2394	15.9444	20.6644	2.91389	61.5556	4.05944	0.809444	4.44444	329.5	97.5	163.8	10.8	7.2
G205	14251	BLE BLAU CHO	SON LA	NW	T	UP	I	I3	2015	28.965	13.3333	18.3	2.35389	47.3889	3.96833	1.38278	0.5	244.222	108	192.2	14	11
G206	14252	BLE BLAU DO	SON LA	NW	T	UP	J	J1	2015	31.3267	14.8889	13.5056	2.26111	37.5	3.36667	1.15333	0	196.222	107.5	179.5	11.4	9
G207	14278	KHAU LUA	SON LA	NW	T	RL	I	m	2015	19.2556	9.44444	14.0517	2.30222	27.1667	3.06611	0.801667	0	138.222	67	154.7	21.4	15.1
G208	14279	KHAU BOONG LAM	SON LA	NW	T	RL	I	Im	2015	24.5856	13.2222	16.2606	2.02611	38.5	4.05333	1.00056	0.222222	223.5	116	216.3	9.6	8.8
G209	14386	BLE CHO	LAI CHAU	NW	T	UP	I	I6	2015	30.1072	13.7222	20.8761	2.38333	60.4444	3.96722	0.874444	5.16667	300.222	84.5	172.1	15.6	13.1
G210	14587	KHAU LECH	LAO CAI	NE	T	UP	J	J1	2015	28.8461	13	15.0178	2.40333	42.6667	2.94167	0.883889	0	210.278	98.5	159	10	7.5
G211	14589	PLAU NGOANG PLAC	LAO CAI	NE	T	UP	m	Im	2015	24.1422	10.8333	15.1822	2.46222	44.6111	3.66167	1.01278	1.66667	202.722	93.5	105.6	13.9	11.5
G212	14591	PLAU BULAT	LAO CAI	NE	T	UP	J	J1	2015	40.085	14.6111	17.4306	2.93444	44.5	3.70611	0.983889	0	235.333	103.5	160.35	11.5	10.1
G214	14597	BLE BLAU DO	LAO CAI	NE	T	RL	J	Jm	2015	32.3717	12.0556	15.0811	2.99833	31.2778	2.71667	1.01722	0.222222	160.222	89.5	183.1	10.3	7.5
G216	14615	TOM BEO BUA	LAO CAI	NE	T	RL	J	J1	2015	37.0322	15	15.3261	2.65556	59.8333	2.89111	0.623333	0.444444	279.944	87.5	155.4	14.9	9
G217	14753	BLE BLAU SOA	LAO CAI	NE	T	RL	J	J1	2015	33.7239	9.16667	18.6944	4.12222	32.4444	3.80944	0.799444	1.38889	170	80	159.75	13.6	11.5
G219	T5300	KHAU LA LANH	SON LA	NW	T	RL	I	Im	2015	30.1528	15.6667	15.1761	2.06333	30.0556	3.36611	1.79389	0	191	115.5	195.7	17.7	15.7
G220	T5455	PLE LA	LAI CHAU	NW	T	UP	J	J1	2015	30.3978	14.4444	18.8578	2.27444	46.1667	3.90111	1.04944	0.555556	261.722	111.5	204.1	11.3	8.8
G221	T5456	KHAU MAC CO	LAI CHAU	NW	T	UP	J	J1	2015	39.2244	15.4444	15.7444	2.71889	47.1111	3.09889	0.896667	0.111111	230.778	100	171.6	10.8	9
G222	T6794	PLE MA MU	YEN BAI	NE	T	UP	J	J1	2015	35.5389	13.4444	17.0822	2.89889	34.3889	3.37833	1.69444	0.111111	175.833	103.5	172.5	11.5	10
G223	T6795	BLE BLAU TAN	LAO CAI	NE	T	UP	J	J1	2015	39.705	12.1667	18.6139	3.55389	41.9444	4.43722	0.661667	0	223.056	91.5	165	13.2	7.8
G299	4806	BLAO SINH SAI	HOA BINH	NW	T	u	J	J1	2015	36.2678	13.5	17.9817	2.92111	47.6667	3.85778	0.815556	0.888889	248.389	110	178.1	13.3	10.7
ND = no data
u = unknown
Zone: NE = Northeast; NW = Northwest; RRD = Red River Delta; NCC = North Central Coast; SSC = South Central Coast; CH = Central Highands; SE = Southeast; MRD = Mekong River Delta
Type: T = traditional, I = improved
Ecosystem: IR = irrigated, RL = rainfed lowland; MG = mangrove; UP = upland
DArT: population assignments based on Structure results using the DArT markers (Phung et al 2014)
GBS: population assignments based on Structure results using the GBS markers (Phung et al 2014)
I = indica
J = japonica
m = mixture
PBN = Primary branch number; SBN = secondary branch number; SpN = spikelet number; PBL = primary branch length; PBintL = primary internode length; SBL = secondary branch length; SBintL = secondary internode length; TBN = tertiary branch number; RL = rachis length; FT = flowering time (nb of days after sowing to observed 50% of flowering plants in a plot); PH = plant height; TN = tiller number; eT…

## Sheet: Feuil1
					FT50	PH	TN	eTN
			1	G1	69.5	148.7	24.9	20.5
			2	G2	84	158.2	16.1	14.6
			3	G3	99	152.375	23.1	17.1
			4	G4	102.5	169.857	18.4	14.1
			5	G5	133	178.667	17.8	15.4
			6	G6	101	173.143	22.7	19.1
			7	G7	103	168.4	31.5	24.3
			8	G8	101	170.5	27.2	20.6
			9	G9	100	177.667	25.2	19.6
			10	G10	109.5	194	21.4	16.3
			11	G11	109.5	182.9	23	19.8
			12	G12	107	176.5	25.2	18
			14	G14	92.5	168.3	29.7	23.5
			16	G16	111	158.3	11.9	11
			17	G17	109	183.45	18.7	15.1
			18	G18	109.5	169.5	23.5	20.7
			19	G19	100.5	183.7	20.8	17.2
			20	G20	106	161.5	29.2	21.6
			21	G21	108.5	179.5	23	19.8
			22	G22	113.5	185.5	20.1	16.4
			24	G24	134	216.4	14.6	14.1
			25	G25	107	159.7	12.2	10.5
			26	G26	108.5	150.85	10.7	8.4
			37	G37	122	210.25	13.9	13.4
			38	G38	112.5	168	8.5	6.1
			39	G39	75.5	95.88	18.4	15.6
			45	G45	74.5	149.1	13.9	12
			46	G46	80	118.9	16.1	14.1
			47	G47	75.5	146.8	16.7	15.3
			48	G48	82	165.9	13.9	11.4
			49	G49	83	126.4	13.7	11.6
			50	G50	100	145.9	11.7	9.8
			51	G51	96	166.5	36.2	23.9
			52	G52	91.5	179.4	28.3	16.4
			53	G53	134.5	207.4	17.2	16.8
			54	G54	110.5	213.6	11.2	9.2
			56	G56	98	199.9	19.9	13.9
			57	G57	131	208.6	18.2	16.4
			58	G58	108	206.7	16.7	14.6
			59	G59	129	177.75	13.8	13.4
			61	G61	76	117.8	16.6	15.2
			62	G62	103.5	171.5	23.6	19.4
			63	G63	82	173.5	25.3	22
			64	G64	91	198.1	22.4	19.7
			65	G65	105.5	175.9	23.4	19.1
			67	G67	162	209.833	16.75	16.25
			68	G68	104.5	178.8	9.9	9.1
			69	G69	135.5	213.8	14.6	12.5
			70	G70	139	205.571	15.4	14.4
			72	G72	133	218.25	13.7	13.6
			73	G73	121.5	216.889	17	16.5
			74	G74	134	214.8	18.2	17.6
			77	G77	132	224.8	15.2	14.7
			78	G78	130	216	13	12.6
			79	G79	135.5	215.75	13.8	13
			80	G80	140	175.9	11.3	10.8
			81	G81	80	176.611	13.625	10.25
			83	G83	134	165.667	10.3	9.8
			84	G84	140	189.2	11	10.9
			85	G85	74	131.5	16.4	14.2
			86	G86	107.5	179.8	13	12.3
			87	G87	82	146.1	11.3	8.1
			88	G88	97	163.7	11.7	8.3
			89	G89	96	158.15	10.2	6.5
			90	G90	107	169.55	12.3	8.3
			91	G91	110.5	171.3	11.1	7.3
			92	G92	105	171.2	9.6	8.3
			93	G93	96	165.2	10.4	8.4
			94	G94	99.5	195	24.4	17.5
			95	G95	103.5	185.9	14.7	11.5
			96	G96	79.5	159.3	26.7	22.6
			98	G98	72	150.2	10.9	9.1
			99	G99	107	185.2	20.7	18
			100	G100	103	176.3	11.9	9.8
			101	G101	118	136	9.7	6.6
			102	G102	90	200.9	6.4	5.9
			103	G103	119	174.3	10.9	7.7
			104	G104	111	194.3	15.4	12.6
			105	G105	110.5	201.3	13.6	12
			106	G106	115	155.2	11.7	10.4
			107	G107	113.5	141.6	16.6	14.9
			108	G108	136.5	165.4	24.7	22.6
			109	G109	121.5	203	18.7	15.9
			110	G110	131	186.2	11.6	11.2
			111	G111	110.5	202.6	13.3	13.2
			113	G113	110.5	184.1	23.5	16.3
			115	G115	74	110.3	12.1	8.3
			117	G117	113	144.875	11.1	6.8
			119	G119	121.5	142.6	14.6	13
			124	G124	113.5	168.1	11.2	9.5
			125	G125	77	102.1	16.4	13.2
			126	G126	116.5	178	8.2	4.8
			128	G128	112.5	173.3	10.6	8.8
			129	G129	82.5	146.95	14.9	12.8
			130	G130	141	176.4	11.4	10.2
			131	G131	141	142.2	13.7	13.5
			132	G132	140.5	220.333	11.6	11.6
			133	G133	69.5	86.9	18.3	14.2
			134	G134	132	184.889	9.8	9.3
			138	G138	153.5	169.6	20.5	19.6
			140	G140	155	198.444	17.3	16.8
			143	G143	157	175	13.6	13.2
			146	G146	145	ND	14.6	13.9
			150	G150	156.5	148.6	21	20.3
			152	G152	85	159.9	11.7	10.6
			153	G153	103	177.6	14	11
			154	G154	81	132.5	16.6	14.6
			155	G155	102	193.8	11.1	9.9
			156	G156	122	215.778	9.4	7.6
			157	G157	87	149.111	12.3	9.3
			158	G158	141	185.2	10.3	10.3
			160	G160	75	110.45	23	17.2
			161	G161	142	192.8	16.8	16
			165	G165	73	96.2	21.3	14.4
			167	G167	162	149	15.5	14.8333
			168	G168	69.5	100.8	19.1	14.6
			169	G169	72.5	91.1	18.5	13.4
			170	G170	67.5	100.7	20.6	15.4
			171	G171	72	98.5	19.4	16.3
			172	G172	68.5	91.2	16.6	12.1
			173	G173	72.5	126	17.9	13.4
			177	G177	105	161.7	13.7	11.3
			178	G178	109	169	10.2	8.8
			179	G179	98.5	179.1	11.3	9.4
			181	G181	109	172.4	12	8.7
			182	G182	81	178.15	16.6	13.7
			183	G183	78	173.6	13.6	12.2
			186	G186	84	194	11.7	10.2
			187	G187	78	158.8	10.2	9.8
			189	G189	79	177.15	8.9	8.2
			190	G190	86.5	175.75	13.5	10.5
			191	G191	113	161.7	11.3	10.6
			192	G192	108	160.1	22.4	19.4
			193	G193	91.5	164	13.9	6.6
			194	G194	85.5	153.4	12.7	7.4
			195	G195	97	171.9	8.9	7.3
			196	G196	90	176.3	11.1	8
			200	G200	80	147	11.5	10.8
			201	G201	92.5	143.45	13.7	12.4
			202	G202	111.5	176.75	10.9	7.7
			203	G203	89.5	109.3	12	8.4
			204	G204	97.5	163.8	10.8	7.2
			205	G205	108	192.2	14	11
			206	G206	107.5	179.5	11.4	9
			207	G207	67	154.7	21.4	15.1
			208	G208	116	216.3	9.6	8.8
			209	G209	84.5	172.1	15.6	13.1
			210	G210	98.5	159	10	7.5
			211	G211	93.5	105.6	13.9	11.5
			212	G212	103.5	160.35	11.5	10.1
			214	G214	89.5	183.1	10.3	7.5
			216	G216	87.5	155.4	14.9	9
			217	G217	80	159.75	13.6	11.5
			219	G219	115.5	195.7	17.7	15.7
			220	G220	111.5	204.1	11.3	8.8
			221	G221	100	171.6	10.8	9
			222	G222	103.5	172.5	11.5	10
			223	G223	91.5	165	13.2	7.8
			299	G299	110	178.1	13.3	10.7
