# Supplementary material for: A genome-wide association study using a Vietnamese landrace panel of rice (Oryza sativa) reveals new QTLs controlling panicle morphological traits
Source: BMC Plant Biol. 2018 Nov 14;18:282. doi: 10.1186/s12870-018-1504-1 (PMC6234598; doi:10.1186/s12870-018-1504-1)
Supplement: Supplementary file 6 — Table S2. List of the significant markers from GWAS in 2014 and 2015 in the full panel, the indica and the japonica subpanels. The position (POS, in bp) in the chromosome (CHR) of each marker (based on MSU7.0 O. sativa Nipponbare reference genome) is indicated. The p-values associated to the traits are indicated. The values in bold are below 1. 10− 4. Primary branch number (PBN), secondary branch number (SBN), spikelet number (SpN), primary branch length (PBL), primary internode length (PBintL), secondary branch length (SBL), secondary internode length (SBintL), tertiary branch number (TBN) and rachis length (RL). (XLS 151 kb) [file 12870_2018_1504_MOESM6_ESM.xls]

## Sheet: Significant SNPs
	2014								2015
	Marker	Chr	Pos	Trait	P-values				Marker	Chr	Pos	Trait	P-values
					Full Panel	indica	japonica						Full Panel	indica	japonica
	Dj01_00238821R	1	238821	SBN			0.00071256		Dj01_00198907R	1	198907	SpN		7.69e-06
	Dj01_00405190F	1	405190	RL	0.00048704				Dj01_00590238R	1	590238	PBN		4.41e-05
	Dj01_00590238R	1	590238	PBN		0.00022001			Dj01_00596721F	1	596721	PBN		4.41e-05
	Dj01_00596721F	1	596721	PBN		0.00022001			Dj01_00596724R	1	596724	PBN		4.41e-05
	Dj01_00596724R	1	596724	PBN		0.00022001			Dj01_00597063F	1	597063	PBN		4.41e-05
	Dj01_00597063F	1	597063	PBN		0.00022001			Dj01_00608288F	1	608288	PBN		4.41e-05
	Dj01_00608288F	1	608288	PBN		0.00022001			Dj01_00611568R	1	611568	PBN		4.41e-05
	Dj01_00611568R	1	611568	PBN		0.00022001			Dj01_00616309R	1	616309	PBN		4.41e-05
	Dj01_00616309R	1	616309	PBN		0.00022001			Dj01_00634426F	1	634426	PBN		4.41e-05
	Dj01_00634426F	1	634426	PBN		0.00022001			Dj01_00746855R	1	746855	PBN		4.41e-05
	Dj01_00746855R	1	746855	PBN		0.00022001			Dj01_00792359F	1	792359	PBN		4.41e-05
	Dj01_00792359F	1	792359	PBN		0.00022001			Dj01_00917609R	1	917609	PBN		0.000354
	Dj01_04520949R	1	4520949	SpN			0.00097402		Dj01_00917933F	1	917933	PBN		0.000354
				SBN			0.00069665		Dj01_00925316F	1	925316	PBN		0.000143
	Sj01_04537151R	1	4537151	SpN			0.00097402		Sj01_01053702F	1	1053702	PBN		0.000225
				SBN			0.00069665		Dj01_01997037F	1	1997037	PBintL	0.000332
	Sj01_04540506F	1	4540506	SpN			0.00097402		Dj01_02066720R	1	2066720	PBintL	0.000332
				SBN			0.00069665		Dj01_02078044F	1	2078044	SBintL	0.000403	0.000849
	Dj01_04541770F	1	4541770	SpN			0.00097402		Dj01_02096740R	1	2096740	PBintL	3.2e-05
				SBN			0.00069665					PBN	0.000126
	Dj01_04544449F	1	4544449	SpN			0.00097402		Dj01_02711034F	1	2711034	RL		0.00032
				SBN			0.00069665		Dj01_02711037R	1	2711037	RL		0.000378
	Sj01_05052667F	1	5052667	SpN	0.00086411	0.00064501			Dj01_02716541R	1	2716541	RL		0.000209
	Sj01_05365906R	1	5365906	SpN		0.00080898			Dj01_02716863R	1	2716863	RL		0.000378
				SBN		0.00099211			Sj01_02717831F	1	2717831	RL		0.000209
	Dj01_05762097R	1	5762097	SpN	0.00049394				Sj01_05004145R	1	5004145	PBL	9.81e-05
	Dj01_05811759R	1	5811759	PBN			0.00030232					PBintL	4.9e-05
	Sj01_05837592R	1	5837592	PBN			0.00017707		Dj01_05549608F	1	5549608	SpN	0.000216	9.59e-05
	Sj01_05933743F	1	5933743	PBN			0.00030232		Sj01_05555870R	1	5555870	SpN		0.000792
	Sj01_06125431F	1	6125431	PBintL	0.00018367				Dj01_05555872R	1	5555872	SpN		0.000792
	Dj01_06157622R	1	6157622	PBintL	0.00018367				Dj01_05762097R	1	5762097	SpN	0.000591
	Sj01_06233268F	1	6233268	PBintL	0.00028889				Dj01_07101706F	1	7101706	PBintL	0.000996
	Sj01_06237066F	1	6237066	PBintL	0.00018367				Dj01_08908924R	1	8908924	SpN	0.000834	0.000895
	Sj01_06304466R	1	6304466	PBintL	0.00028889				Sj01_08918232F	1	8918232	SpN		0.000895
	Dj01_06338183F	1	6338183	PBintL	0.00017685							SBN	0.000966
				PBN	0.00039474				Sj01_08951604F	1	8951604	SpN		0.000895
	Dj01_06345430R	1	6345430	PBintL	0.00018367							SBN	0.000966
	Dj01_06355981R	1	6355981	PBintL	0.00054415				Dj01_09556992R	1	9556992	SpN	0.000387
	Dj01_06467542F	1	6467542	PBintL	2.4598e-06							SBN	0.000369
	Sj01_06585910R	1	6585910	PBintL	0.00046654				Sj01_11665439F	1	11665439	PBL		0.000759
	Sj01_06593038R	1	6593038	PBintL	0.0001823				Sj01_12872072R	1	12872072	SBL	0.000438
				PBN	0.00099231				Dj01_13240036F	1	13240036	SBL	0.000721
	Dj01_07101706F	1	7101706	PBintL	0.00074348				Dj01_13583591R	1	13583591	SBN	0.000746
	Dj01_08828234F	1	8828234	SBN		0.00039401			Sj01_14480657F	1	14480657	SpN	0.000466	0.000232
	Dj01_08908924R	1	8908924	SpN		0.00038857			Dj01_14808912F	1	14808912	SBL		0.000886
	Sj01_08918232F	1	8918232	SpN		0.00038857			Dj01_14808914R	1	14808914	SBL		0.000886
	Sj01_08951604F	1	8951604	SpN		0.00038857			Dj01_15272815F	1	15272815	SpN		0.000232
	Sj01_09197922R	1	9197922	PBN	0.00027437				Sj01_17303879F	1	17303879	SpN		0.000232
	Dj01_09262733R	1	9262733	SBintL	0.00012274	0.00052492			Dj01_18015166F	1	18015166	SBL		0.001
	Sj01_11418572R	1	11418572	PBintL			3.3123e-05		Dj01_18018990F	1	18018990	SBL	0.000827	0.000425
	Sj01_11420872F	1	11420872	PBintL			3.3123e-05		Sj01_18061248F	1	18061248	SBL	0.000841	0.00012
	Dj01_11451409R	1	11451409	PBintL			3.3123e-05		Sj01_18112851F	1	18112851	SBL		0.000321
	Dj01_14578642F	1	14578642	RL	0.00011897				Dj01_22560937R	1	22560937	SBintL		0.000167
	Dj01_15454899F	1	15454899	RL	0.00080404				Dj01_22739596R	1	22739596	SpN	0.000209	4.07e-08
	Dj01_15454899F	1	15454899	PBintL	0.0007258							SBN	0.000954	0.000209
	Dj01_22974971F	1	22974971	RL	0.00029424				Dj01_22974974R	1	22974974	PBN	0.000145		0.000662
				SBL	0.0007722				Dj01_22991925R	1	22991925	PBN	5.8e-07		0.000114
	Dj01_22991925R	1	22991925	RL	5.6642e-05		0.00046613		Sj01_23006901R	1	23006901	PBN	1.32e-05		9.71e-05
				PBN	0.00012464		0.00045003					SpN	0.000395
	Sj01_23006901R	1	23006901	PBN	0.00095155		0.00076925		Dj01_23082996F	1	23082996	PBN	1.16e-06		2.5e-05
	Dj01_23006936R	1	23006936	RL	0.00029424				Dj01_23082999R	1	23082999	PBN	1.16e-06		2.5e-05
				SBL	0.0007722				Dj01_23083212R	1	23083212	PBN	1.16e-06		2.5e-05
	Dj01_23082996F	1	23082996	PBN	0.00028681		9.3379e-05		Dj01_23103054R	1	23103054	PBN	9.88e-05		9.71e-05
	Dj01_23082999R	1	23082999	PBN	0.00028681		9.3379e-05		Sj01_23610841F	1	23610841	RL	0.000627		0.000604
	Dj01_23083212R	1	23083212	PBN	0.00028681		9.3379e-05		Sj01_23620799R	1	23620799	RL	0.000627		0.000604
	Dj01_23103054R	1	23103054	PBN			0.00076925		Dj01_23896573F	1	23896573	PBN	0.000266
	Dj01_23353553R	1	23353553	RL	0.00016399							SpN	0.000197
	Dj01_23426986R	1	23426986	RL	0.00021636				Dj01_24037402R	1	24037402	SpN	0.000101
	Dj01_23431931F	1	23431931	RL	0.00016399							SBN	0.000819
	Dj01_23863742F	1	23863742	SBL	0.00073751				Dj01_24934092F	1	24934092	RL	0.000703		0.000128
	Sj01_23882306R	1	23882306	SBL	0.00073751				Sj01_25067074F	1	25067074	PBN	0.000185
	Dj01_23896573F	1	23896573	RL	0.00022898				Sj01_25077287F	1	25077287	PBN	0.000132
				PBN	0.00096525				Dj01_25498933R	1	25498933	SBintL			0.000662
				SpN	0.00087243				Sj01_25508056R	1	25508056	SBN	0.000734
	Dj01_24034453R	1	24034453	SBL	0.00010971				Dj01_33213346R	1	33213346	PBN	0.000807	0.000417
	Sj01_31396731R	1	31396731	PBN			0.00017707					SpN		0.000418
	Dj01_31431656R	1	31431656	PBN			0.00017707		Dj01_33456356R	1	33456356	PBN	0.000975
	Sj01_31510048F	1	31510048	PBN			0.00017707					SpN	0.000376	8.02e-05
	Dj01_31524422R	1	31524422	PBN			0.00017707		Dj01_34237359F	1	34237359	PBintL			0.000891
	Dj01_31608861F	1	31608861	PBN			0.00017707		Sj01_37306249R	1	37306249	PBN	0.000825
	Dj01_32043018F	1	32043018	PBN	0.000855							SpN	0.0002
	Dj01_32084837F	1	32084837	PBN	0.000855				Dj01_37316843F	1	37316843	PBN	0.000825
	Dj01_32111760R	1	32111760	PBN	0.00042979							SpN	0.0002
	Dj01_32112622R	1	32112622	SpN			0.0001531		Dj01_37362221F	1	37362221	PBN	0.000825
				SBN			0.00016957					SpN	0.0002
	Dj01_33213346R	1	33213346	SpN		0.00044312			Sj01_37405958R	1	37405958	PBN	0.000825
				SBN		0.00058685						SpN	0.0002
	Dj01_33456356R	1	33456356	SpN	0.00057893	0.00088869			Dj01_37406398R	1	37406398	PBN	0.000825
	Sj01_33484768R	1	33484768	SBL	0.00051868							SpN	0.0002
	Dj01_34429355F	1	34429355	PBintL	0.00077173				Sj01_37465472F	1	37465472	PBN	0.000825
	Sj01_38024480F	1	38024480	SBN	0.00072821							SpN	0.0002
	Sj01_38046283R	1	38046283	SBN	0.00072821				Sj01_37533183F	1	37533183	PBN	0.000825
	Sj01_38193632R	1	38193632	SpN	0.0008826							SpN	0.0002
	Sj01_38193632R	1	38193632	SBN	0.0002995				Sj01_37579335F	1	37579335	PBN	0.000825
	Dj01_38241256R	1	38241256	SpN	0.0008826							SpN	0.0002
				SBN	0.0002995				Sj01_37712680F	1	37712680	PBN	0.000825
	Sj01_38279749R	1	38279749	SpN	0.0008826							SpN	0.0002
				SBN	0.0002995				Dj01_37719614F	1	37719614	PBN	0.000825
	Dj01_40988596R	1	40988596	PBL		0.00027575						SpN	0.0002
	Sj01_41019736F	1	41019736	PBL		0.00044774			Sj01_37723313R	1	37723313	PBN	0.000825
	Sj01_42229250F	1	42229250	PBN			0.00030232					SpN	0.0002
	Dj01_42620187F	1	42620187	PBN			0.00030232		Sj01_37723375F	1	37723375	PBN	0.000825
	Sj02_01372960R	2	1372960	PBintL		0.00072893						SpN	0.0002
	Dj02_08317427R	2	8317427	PBintL	0.00015834		0.00026407		Dj01_37777604R	1	37777604	PBN	0.000825
	Dj02_08440846R	2	8440846	SBintL			0.00014816					SpN	0.0002
	Dj02_16513804R	2	16513804	PBN	0.00045094				Sj01_37787083F	1	37787083	PBN	0.000825
	Dj02_16680775F	2	16680775	SBintL		0.00086005						SpN	0.0002
				SBN	0.0004509	0.00025065			Sj01_37844158R	1	37844158	PBN	0.000825
	Sj02_16732678R	2	16732678	SpN	0.00038437							SpN	0.0002
				SBN	0.00021978				Dj01_37844841F	1	37844841	PBN	0.000825
	Dj02_16881677F	2	16881677	SpN	0.00037892							SpN	0.0002
				SBN	0.00068043				Dj01_37844843R	1	37844843	PBN	0.000825
	Sj02_16902202F	2	16902202	SpN	0.00038437							SpN	0.0002
				SBN	0.00021978				Sj01_37846299F	1	37846299	PBN	0.000825
	Dj02_16919446F	2	16919446	SpN	0.0001134							SpN	0.0002
				SBN	0.00012809				Sj01_37856205R	1	37856205	PBN	0.000825
	Sj02_16982378F	2	16982378	SpN	0.00038437							SpN	0.0002
				SBN	0.00021978				Sj01_37902424F	1	37902424	PBN	0.000825
	Sj02_16983641F	2	16983641	SpN	0.00038437							SpN	0.0002
				SBN	0.00021978				Dj01_37925006F	1	37925006	PBN	0.000825
	Sj02_16993628R	2	16993628	SBintL	0.00086026	0.00076234						SpN	0.0002
	Dj02_17042620R	2	17042620	SBintL	0.0003544	9.0633e-05			Sj01_37957898F	1	37957898	PBN	0.000825
	Sj02_17051175F	2	17051175	SpN	0.00042097							SpN	0.0002
				SBintL		0.00086716			Dj01_37962286R	1	37962286	PBN	0.000825
				SBN	0.00021616							SpN	0.0002
	Dj02_17101458F	2	17101458	PBN	0.00088727				Sj01_38024480F	1	38024480	SpN	0.000898
				SpN	0.00038406							SBN	0.000377
				SBN	0.00099154				Sj01_38046283R	1	38046283	SpN	0.000898
	Dj02_17278344R	2	17278344	PBN	0.00039593							SBN	0.000377
				SpN	0.00010783		0.0003149		Sj01_38114152R	1	38114152	SpN	0.000195	0.000429
				SBN	0.00036773		0.00051688					SBN	0.000282
	Sj02_17511394R	2	17511394	PBN	0.00050816	0.00057682			Dj01_38176391F	1	38176391	SpN	0.000537
	Dj02_17520627R	2	17520627	PBN	0.00083548				Dj01_38193124R	1	38193124	PBN	0.000825
	Sj02_18378927R	2	18378927	SBintL	0.00025636	2.5095e-05						SpN	0.0002
	Dj02_18809855R	2	18809855	RL		0.00020822			Sj01_38193632R	1	38193632	SpN	1.41e-05	5.31e-05
	Dj02_19206837R	2	19206837	PBN	4.3486e-05							SBN	5.66e-05	0.000422
	Dj02_19406167F	2	19406167	SBL		0.00087911			Dj01_38241256R	1	38241256	SpN	1.41e-05	5.31e-05
	Sj02_19914884F	2	19914884	PBintL			3.3123e-05					SBN	5.66e-05	0.000422
	Sj02_20373314R	2	20373314	PBintL			0.00023731		Sj01_38279749R	1	38279749	SpN	1.41e-05	5.31e-05
	Dj02_20412054F	2	20412054	SBintL			0.00074795					SBN	5.66e-05	0.000422
	Dj02_20722787F	2	20722787	PBintL			3.3123e-05		Dj01_38329006R	1	38329006	PBN	0.000825
	Sj02_20734753R	2	20734753	PBintL	0.00041036							SpN	0.0002
	Dj02_21694060F	2	21694060	PBintL	0.00059045				Sj01_38524921F	1	38524921	PBN	0.000825
	Sj02_22256109R	2	22256109	RL	0.00027796							SpN	0.0002
	Dj02_22261294R	2	22261294	RL	0.00083317				Dj02_04687496F	2	4687496	RL			0.000121
	Sj02_24128723R	2	24128723	PBN		0.00027885			Dj02_04698107F	2	4698107	RL			0.000121
	Sj02_28747683R	2	28747683	PBintL		0.00047524			Sj02_04715853F	2	4715853	RL			0.000121
	Sj02_34670519F	2	34670519	RL	2.4463e-05				Sj02_04731808F	2	4731808	RL	0.000393		0.000121
	Sj02_34744938R	2	34744938	RL	0.00058878				Sj02_04793842R	2	4793842	RL	0.000393		0.000121
	Dj02_34898308R	2	34898308	PBN			0.00022412		Sj02_04852756R	2	4852756	RL			0.000121
	Dj02_35539910R	2	35539910	SBL		0.00057355			Sj02_04862896R	2	4862896	RL			0.000121
	Dj03_00576380F	3	576380	RL	0.00037295				Dj02_04870051R	2	4870051	RL			0.000121
				PBN	0.0001638				Sj02_08217991R	2	8217991	RL	0.000575
	Sj03_00699786F	3	699786	PBintL	2.611e-05				Sj02_08217991R	2	8217991	PBintL	9.29e-05
	Dj03_07447198R	3	7447198	PBL	0.0004057				Sj02_16578708F	2	16578708	SpN	0.000679
	Sj03_09983326F	3	9983326	SBintL	0.00034157				Sj02_16732678R	2	16732678	SBN	0.000702
	Sj03_11847950R	3	11847950	SBintL	0.00050004				Dj02_16881677F	2	16881677	SpN	0.000742
	Dj03_11973131R	3	11973131	SBN	2.1151e-05							SBN	0.000222
	Dj03_12628564R	3	12628564	SBL		0.00065689			Sj02_16902202F	2	16902202	SBN	0.000702
	Sj03_13985751R	3	13985751	SBintL			0.00077683		Sj02_16982378F	2	16982378	SBN	0.000702
	Dj03_14017203F	3	14017203	SBintL			0.00077683		Sj02_16983641F	2	16983641	SBN	0.000702
	Dj03_14017206R	3	14017206	SBintL			0.00077683		Sj02_16993628R	2	16993628	SBintL	0.000166	0.000165
	Sj03_14580515F	3	14580515	PBN		0.00036801			Dj02_17042620R	2	17042620	SBintL	0.00017	0.000211
	Sj03_15923731R	3	15923731	SBL	0.00032985				Sj02_17174349F	2	17174349	SBintL	0.000125	0.000341
	Sj03_15923845F	3	15923845	SBL	0.00023509				Dj02_17278344R	2	17278344	SpN	0.000624
	Sj03_15942447F	3	15942447	SBL	0.00032985							SBN	0.00017
	Sj03_15944816F	3	15944816	SBL	0.00032985				Sj02_17310081R	2	17310081	SBintL	0.000619
	Sj03_16258723R	3	16258723	PBN	0.00076927				Dj02_17368549R	2	17368549	SBintL	0.000591
	Dj03_16329336R	3	16329336	PBN	0.00054702				Dj02_17997476F	2	17997476	PBintL	0.000747
	Sj03_16329370F	3	16329370	PBN	0.00076927				Dj02_18059805R	2	18059805	PBintL	8.82e-05
	Sj03_16383959R	3	16383959	PBN	0.00059085				Dj02_18144858F	2	18144858	RL	5.73e-05
	Sj03_17786542R	3	17786542	SBL	0.0009492							PBL	0.000596
	Dj03_19599270R	3	19599270	PBL		0.0009235						PBintL	6.55e-05
	Dj03_19943965R	3	19943965	SBL	0.00087485				Dj02_18166046F	2	18166046	RL	3.37e-05
	Dj03_23792083F	3	23792083	SpN	0.00035164	0.00024395						PBintL	0.000166
				SBN		0.00051008			Dj02_18180791F	2	18180791	RL	0.000745
	Sj03_23792125F	3	23792125	SpN	0.00031761	0.00024395						PBintL	0.000657
				SBN		0.00051008			Dj02_18180794R	2	18180794	RL	1.16e-05
	Sj03_23806235R	3	23806235	SpN	0.0004006	0.00024395						PBintL	4.2e-05
				SBN		0.00051008			Dj02_18224885R	2	18224885	RL	3.37e-05
	Sj03_28709312R	3	28709312	RL		0.00077625						PBintL	0.000166
	Dj03_29064661F	3	29064661	RL		0.0001288			Dj02_18225069F	2	18225069	RL	7.22e-05
	Dj03_32504412R	3	32504412	PBL		0.00045121						PBintL	0.00032
				SpN		0.0003689			Sj02_18228891R	2	18228891	RL	5.73e-05
	Dj03_32504412R	3	32504412	SBN		0.0004071						PBL	0.000596
				SpN	0.00070635	0.00013655						PBintL	6.55e-05
	Sj03_33764140F	3	33764140	SBN	0.00083581	0.00034844			Dj02_18244101F	2	18244101	RL	3.37e-05
	Sj03_34236559F	3	34236559	SBintL	3.6256e-06	0.00013247						PBintL	0.000166
	Sj03_34270721R	3	34270721	SBintL	0.00051514				Dj02_18294779F	2	18294779	RL	9.09e-05
	Dj03_34623729F	3	34623729	RL		0.00056427						PBintL	0.000588
				PBintL		3.6076e-05			Dj02_24125340R	2	24125340	PBN		4.32e-05
	Sj03_35321312R	3	35321312	RL	0.00093523				Sj02_24125366F	2	24125366	PBN		4.32e-05
				PBintL			9.9134e-05		Sj02_24128723R	2	24128723	PBN	6.42e-06	2.05e-05
	Sj03_35323456R	3	35323456	RL	0.00093523							SpN		0.000338
				PBintL			9.9134e-05		Dj02_24282493R	2	24282493	PBN			0.000741
	Dj03_35342760R	3	35342760	PBintL	3.2947e-05		9.9134e-05		Dj02_24282511F	2	24282511	PBN			0.000741
	Dj03_35351415F	3	35351415	RL	0.00093523				Dj02_24324192R	2	24324192	SBL	0.000165
				PBintL			9.9134e-05		Sj02_24719394R	2	24719394	PBintL		0.000138
	Dj03_35351418R	3	35351418	RL	0.00093523				Dj02_27987448F	2	27987448	PBN	0.000997
				PBintL			9.9134e-05					SpN	0.000317
	Dj03_35351713R	3	35351713	PBintL	3.2947e-05		9.9134e-05		Sj02_28014460R	2	28014460	PBN	0.000997
	Sj03_35361549R	3	35361549	RL	0.00093523							SpN	0.000317
				PBintL			9.9134e-05		Sj02_28049682F	2	28049682	PBN	0.000997
	Dj03_35392137F	3	35392137	PBintL			9.9134e-05					SpN	0.000317
	Dj04_02521270R	4	2521270	SBL	0.00074676				Sj02_28143715R	2	28143715	PBN	0.000997
	Dj04_02521312F	4	2521312	PBL	0.00039352							SpN	0.000317
	Sj04_02535936R	4	2535936	SBL	0.00074676				Sj02_28145624F	2	28145624	PBN	0.000997
	Dj04_02782162R	4	2782162	SBL	4.2991e-05							SpN	0.000317
	Dj04_02908967F	4	2908967	SBN			0.00019219		Sj02_28159279F	2	28159279	PBN	0.000997
	Dj04_02911482R	4	2911482	SBN			0.00058231					SpN	0.000317
	Dj04_03588339R	4	3588339	SpN			0.0003149		Dj02_32583937R	2	32583937	PBN	0.000376
				SBN			0.00051688		Dj03_00412709F	3	412709	PBL		0.000299
	Dj04_04029162R	4	4029162	RL		0.00052209			Dj03_00576380F	3	576380	PBN	3.78e-06		0.000502
				PBintL		0.00058699			Sj03_04417214F	3	4417214	PBL	0.000497
	Sj04_04044583F	4	4044583	PBintL		0.00052901			Sj03_04492442F	3	4492442	PBL	0.000829
				SBL		0.00089256			Sj03_06813204F	3	6813204	PBintL	0.000266
	Dj04_05950987R	4	5950987	PBintL			0.00049163		Sj03_09308870F	3	9308870	PBN		0.000202
	Dj04_05956798R	4	5956798	PBintL			0.00083519		Sj03_10106413F	3	10106413	SBintL	6.64e-05	0.000174
	Dj04_06043783R	4	6043783	RL		0.00095583						SBN	0.000805	0.00063
	Sj04_06091490F	4	6091490	RL	0.00064358	3.6139e-06			Sj03_10810611R	3	10810611	RL	0.000172
	Sj04_06098389F	4	6098389	RL		3.3058e-05			Sj03_12841929F	3	12841929	SBL		0.00038
	Sj04_06100885R	4	6100885	RL	0.00064358	3.6139e-06			Sj03_12846853R	3	12846853	SBL		3.98e-05
	Sj04_06390868R	4	6390868	RL	0.00064358	3.6139e-06			Dj03_12852991F	3	12852991	SBL		0.00038
	Sj04_06432348R	4	6432348	RL	0.00064358	3.6139e-06			Sj03_12865057F	3	12865057	SBL		0.000588
	Dj04_06440839R	4	6440839	RL	0.00064358	3.6139e-06			Sj03_12866753F	3	12866753	SBL		0.000963
	Sj04_06476252F	4	6476252	PBintL		0.00068571			Sj03_13228318R	3	13228318	RL	0.000112		2.66e-05
	Dj04_07023790R	4	7023790	RL	3.1403e-05	6.5069e-05			Dj03_13914842F	3	13914842	SpN	0.00073	0.000536
	Dj04_09431681F	4	9431681	PBintL	0.00092222				Sj03_16258723R	3	16258723	PBN	0.000221
	Dj04_11747052F	4	11747052	RL	0.00093523				Dj03_16329336R	3	16329336	PBN	0.000373
				PBintL			9.9134e-05		Sj03_16329370F	3	16329370	PBN	0.000221
	Dj04_11747055R	4	11747055	RL	0.00093523				Sj03_16383959R	3	16383959	PBN	0.000224
				PBintL			9.9134e-05		Sj03_17786542R	3	17786542	PBL	0.000274
	Dj04_12511411R	4	12511411	PBintL	0.0005006							SBL	0.000889
	Dj04_15034774F	4	15034774	PBN		6.0189e-05			Dj03_30432047F	3	30432047	PBintL	0.000254
	Dj04_15050414F	4	15050414	PBN		0.00069422						PBN	0.00076
	Dj04_15210289R	4	15210289	RL		0.00084149			Dj03_32504412R	3	32504412	SpN		0.000711
				PBintL		3.6807e-05			Dj03_32933393F	3	32933393	PBN	9.41e-05
	Sj04_15888686R	4	15888686	PBN		0.00069411			Dj04_01233979F	4	1233979	SpN		0.000902
	Sj04_15975613R	4	15975613	SBL	0.00084414				Sj04_06476252F	4	6476252	PBintL		0.000695
	Dj04_15975626F	4	15975626	SBL	0.00084414				Dj04_08513161R	4	8513161	RL	0.000484
	Dj04_15978732R	4	15978732	SBL	0.00084414				Dj04_10748094R	4	10748094	PBL	0.000567
	Dj04_16500008R	4	16500008	SBintL			0.00064851		Dj04_12511411R	4	12511411	PBN	5.41e-05
	Sj04_20080278F	4	20080278	SpN	0.00074647	0.00058708			Sj04_13232104F	4	13232104	RL	0.000845
	Dj04_20125886F	4	20125886	SBN			0.00047764		Dj04_14237029R	4	14237029	PBintL		7.94e-05
	Dj04_20778190R	4	20778190	PBintL			9.9134e-05		Dj04_15210289R	4	15210289	RL		0.000226
	Dj04_20799506R	4	20799506	PBintL			9.9134e-05					PBintL		0.000108
	Dj04_20810256F	4	20810256	PBintL			0.00089406		Dj04_19904007R	4	19904007	SpN	0.00017	0.000182
				SBintL			0.0006547					SBN	0.000417	0.000824
	Dj04_20816055F	4	20816055	PBintL	0.00095288		9.9134e-05		Sj04_20080278F	4	20080278	SpN		0.001
	Dj04_20820845F	4	20820845	PBintL	0.00076209		9.9134e-05		Dj04_21386024F	4	21386024	PBL			0.000434
	Dj04_20821054R	4	20821054	PBintL	0.00076209		9.9134e-05		Sj04_21982068F	4	21982068	PBN		0.000573
	Dj04_20822445F	4	20822445	PBintL	0.00076209		9.9134e-05		Sj04_23345254R	4	23345254	SpN		0.000432
	Dj04_20848795F	4	20848795	PBintL	3.2947e-05		9.9134e-05		Dj04_23573728F	4	23573728	PBL			8.72e-05
	Dj04_20848796R	4	20848796	PBintL	3.2947e-05		9.9134e-05					SBL			6.26e-05
	Dj04_20850545R	4	20850545	PBintL			9.9134e-05		Sj04_24267985F	4	24267985	RL		0.000985
	Sj04_20864899F	4	20864899	PBintL			9.9134e-05		Dj04_24319677F	4	24319677	RL		0.000985
	Dj04_20896598F	4	20896598	RL	0.00039294				Sj04_24420021F	4	24420021	PBN		0.000612
				PBL	0.00078882				Dj04_29738221F	4	29738221	SpN		0.00019
				PBintL	4.5023e-05		0.00014595					SBN		0.000755
	Sj04_20950880R	4	20950880	PBintL			6.0615e-05		Sj04_30438426F	4	30438426	RL	0.000751
	Dj04_20950902R	4	20950902	PBN			0.00070538		Sj04_30922357F	4	30922357	PBL		0.00067
	Dj04_23962079F	4	23962079	RL		0.00016957			Sj04_30996008R	4	30996008	PBL		0.000351
	Dj04_23963966F	4	23963966	RL		0.00032596			Dj04_31446596R	4	31446596	SBL	0.000623
	Dj04_23970862F	4	23970862	RL		0.00036611			Sj04_32770705R	4	32770705	RL	0.000234
	Dj04_24002486R	4	24002486	RL		8.128e-05						PBL	0.000123
	Dj04_24002527R	4	24002527	RL		8.128e-05						PBintL	0.00029
	Dj04_24054794F	4	24054794	RL		0.00036611						SBL	0.000317
	Dj04_24056118R	4	24056118	RL		0.00036611			Dj04_33212281R	4	33212281	PBintL	0.000691
	Sj04_24056819R	4	24056819	RL		0.00036611			Dj04_33259669R	4	33259669	PBL		0.000866
	Dj04_24064718R	4	24064718	RL		0.00036611			Sj04_34486233R	4	34486233	PBN	0.000156
	Dj04_24081714F	4	24081714	RL		0.00036611			Dj04_34528593R	4	34528593	PBintL	0.000632
	Sj04_24257299F	4	24257299	RL		3.8325e-05						SBL	0.000469
	Sj04_24267985F	4	24267985	RL		5.2303e-05						PBN	0.000758
	Dj04_24319677F	4	24319677	RL		5.2303e-05			Sj04_34583220R	4	34583220	PBintL	0.000632
	Sj04_24356022R	4	24356022	RL	0.00027757	5.3156e-07						SBL	0.000469
	Dj04_24457183F	4	24457183	RL		5.3156e-07						PBN	0.000758
	Dj04_24749285R	4	24749285	RL		0.00031417			Dj04_34631322F	4	34631322	PBintL	0.000794
	Sj04_24811113F	4	24811113	RL	0.00027757	5.3156e-07						SBL	0.000873
	Sj04_24851353F	4	24851353	RL	0.00027757	5.3156e-07			Dj04_35208475F	4	35208475	SBL		0.000472
	Dj04_24922584R	4	24922584	RL	0.00027757	5.3156e-07			Dj04_35244355R	4	35244355	SBL		0.000472
	Sj04_25514600F	4	25514600	RL	0.00059793	3.4645e-06			Sj04_35267388R	4	35267388	SBL		0.000472
	Dj04_25516765R	4	25516765	RL	0.00018337	3.4645e-06			Sj05_02365036F	5	2365036	PBN	0.000767
	Dj04_25531427R	4	25531427	RL	0.00059793	3.4645e-06			Dj05_03852257F	5	3852257	PBL	0.000456
	Sj04_25540410R	4	25540410	RL	0.00059793	3.4645e-06			Dj05_05422273F	5	5422273	SBL	0.000183
	Sj04_25564723R	4	25564723	RL	0.00059793	3.4645e-06			Sj05_06360911F	5	6360911	RL	0.00059	0.000288
	Sj04_25578443F	4	25578443	RL	0.00059793	3.4645e-06						PBintL	0.000742	6.11e-05
	Sj04_25610051F	4	25610051	RL	0.00059793	3.4645e-06			Sj05_07307371R	5	7307371	PBintL		0.000674
	Sj04_25612057F	4	25612057	RL	0.00059793	3.4645e-06			Dj05_09371955F	5	9371955	SpN			0.00066
	Sj04_25673993R	4	25673993	RL	0.00059793	3.4645e-06			Dj05_17204371R	5	17204371	PBN	0.000147
	Sj04_25687341F	4	25687341	RL		3.4645e-06			Sj05_28036315F	5	28036315	PBintL	0.000942		0.000206
	Sj04_25696398R	4	25696398	RL		3.4645e-06			Dj05_28069129F	5	28069129	PBintL	0.000816
	Dj04_25708510R	4	25708510	RL	0.00059793	3.4645e-06			Dj05_28146383F	5	28146383	PBintL			0.000206
	Sj04_25711334F	4	25711334	RL		3.4645e-06			Dj05_28147161F	5	28147161	PBintL			0.000206
	Dj04_25754777F	4	25754777	RL	0.00059793	3.4645e-06			Dj05_28252426R	5	28252426	PBintL			0.000206
	Dj04_25754780R	4	25754780	RL	0.00059793	3.4645e-06			Sj05_28285601R	5	28285601	PBN	0.000906
	Dj04_25760519F	4	25760519	RL	0.00059793	3.4645e-06			Sj05_28369368R	5	28369368	SpN	0.000969
	Dj04_25760522R	4	25760522	RL	0.00089326	9.3448e-06			Sj05_28474176F	5	28474176	PBintL	0.000234		2.02e-05
	Sj04_25761337R	4	25761337	RL	0.00059793	3.4645e-06						PBN	8.92e-05
	Sj04_25819758R	4	25819758	RL	0.00059793	3.4645e-06			Sj05_28490998F	5	28490998	PBintL	0.00023		2.02e-05
	Sj04_25856348F	4	25856348	RL		8.6044e-05						PBN	8.95e-05
	Sj04_25856348F	4	25856348	PBintL		2.1665e-05			Dj05_28498210R	5	28498210	PBN	0.000523
	Sj04_29116940F	4	29116940	RL			0.00029038		Dj05_28540940F	5	28540940	PBintL	1.02e-06		2.02e-05
	Dj04_29142370R	4	29142370	RL			0.00029038					PBN	1.28e-05
	Dj04_29362652R	4	29362652	SBN			0.00071021		Dj05_28540943R	5	28540943	PBintL	6.06e-07		2.02e-05
	Dj04_31633473F	4	31633473	RL		0.00036304						PBN	1.96e-05
	Dj04_31639756F	4	31639756	RL		0.00014245			Sj05_28555288R	5	28555288	PBintL	9.77e-06		2.02e-05
	Sj04_31973358R	4	31973358	SBN	0.00044141							PBN	7.97e-05
	Sj04_32770705R	4	32770705	PBintL	0.00064223				Sj05_29256026R	5	29256026	SBintL		0.000781
	Sj04_34486233R	4	34486233	PBN	1.9282e-06		0.0001187		Dj06_01588001R	6	1588001	RL			0.00076
	Dj04_34528593R	4	34528593	PBN	8.4848e-06		0.0001187		Dj06_01596501R	6	1596501	RL			0.00076
	Sj04_34583220R	4	34583220	PBN	8.4848e-06		0.0001187		Sj06_01637635F	6	1637635	RL			0.00076
	Dj04_34631322F	4	34631322	PBN	3.4529e-06		9.8213e-05		Sj06_02889738F	6	2889738	PBintL		0.00074
	Sj04_34691529R	4	34691529	PBN	0.00013934				Sj06_03191839R	6	3191839	SBN			0.000886
	Sj04_34783097F	4	34783097	PBN	0.00013934				Dj06_03236555F	6	3236555	PBN	0.000991
	Dj04_34843998F	4	34843998	PBN	0.00029612				Dj06_03236558R	6	3236558	PBN	0.000991
	Sj04_34862573R	4	34862573	PBN	0.00029612				Sj06_04655591F	6	4655591	PBL			0.000511
	Dj04_34873816R	4	34873816	PBN	0.00029612							PBintL	6.12e-05		0.000884
	Dj04_34914278F	4	34914278	PBN	0.00029612				Sj06_04710401F	6	4710401	PBL			0.00078
	Dj05_02007159R	5	2007159	PBL	0.00049				Sj06_04734785R	6	4734785	PBL			0.00078
				PBintL	5.1174e-05	0.00067762						PBintL	0.000247		0.000398
	Sj05_02162056R	5	2162056	PBN			0.00056793		Sj06_04738341F	6	4738341	PBintL	0.000357		0.000398
	Sj05_02185354R	5	2185354	RL	0.00045424				Sj06_04763792F	6	4763792	PBintL	7.2e-05
	Dj05_03646263R	5	3646263	RL	0.00058239				Sj06_04860324R	6	4860324	SBintL		0.000994
	Sj05_03648172F	5	3648172	RL	0.00058239				Dj06_04894555F	6	4894555	SBintL	4.84e-05	0.00072
	Sj05_03659892F	5	3659892	RL	0.00058239				Dj06_05536957F	6	5536957	RL	8.31e-05
	Sj05_05383712F	5	5383712	PBintL			0.00086521		Dj06_05547969R	6	5547969	RL	0.000529
	Dj05_06140639F	5	6140639	SpN			0.0006443		Dj06_05845867F	6	5845867	RL	0.000405
	Dj05_06140639F	5	6140639	SBN			0.00079599		Dj06_05857142F	6	5857142	RL	0.000405
	Sj05_06360911F	5	6360911	PBintL	0.00056434	7.9139e-05			Dj06_05953363R	6	5953363	RL	0.000874
	Dj05_07100474F	5	7100474	SBL		0.00064458						PBL	0.000394
	Dj05_07100476R	5	7100476	SBL		0.00064458			Sj06_05977831F	6	5977831	RL	0.000874
	Sj05_11207151R	5	11207151	SBL	4.6525e-05							PBL	0.000394
	Sj05_13259875F	5	13259875	PBL	0.00088518				Dj06_06012342R	6	6012342	RL	0.000493
				SBL	6.7749e-05							PBL	0.000467
	Sj05_15130795R	5	15130795	SpN	0.00092221	0.0002674			Dj06_06017991R	6	6017991	RL	0.000874
				SBN	0.00057022	0.00023628						PBL	0.000394
	Sj05_16969961R	5	16969961	RL		0.00099325			Dj06_06142759R	6	6142759	RL	0.00014
				PBL		1.4633e-05						PBL	0.000129
	Dj05_19952129R	5	19952129	PBN	0.00031921				Dj06_13121303F	6	13121303	PBintL	0.000659
	Dj05_28207473R	5	28207473	PBN			0.00056372		Sj06_14235423R	6	14235423	PBN	0.00073
	Sj05_28275708F	5	28275708	RL		0.00027908			Sj06_17784840F	6	17784840	PBintL	7.28e-05
	Dj05_28540940F	5	28540940	PBN	2.5301e-05							PBN	0.000508
	Dj05_28540943R	5	28540943	PBN	0.00011805				Dj06_17819591R	6	17819591	PBL	0.000168
	Sj05_28555288R	5	28555288	PBN	0.0001182				Sj06_17951687F	6	17951687	PBL	9.54e-05
	Dj06_00818194F	6	818194	PBN		0.00012433			Sj06_17953533F	6	17953533	PBintL	7.28e-05
				SpN		0.00014955						PBN	0.000508
	Dj06_00870092F	6	870092	PBL	0.00080753		0.00070695		Sj06_17959313F	6	17959313	PBL	9.54e-05
	Dj06_01855282R	6	1855282	PBintL		0.00079505			Sj06_17969293F	6	17969293	PBL	9.54e-05
	Dj06_01855290F	6	1855290	PBintL		0.00079505			Sj06_25031008R	6	25031008	PBN	0.000144		0.00082
	Sj06_01859960F	6	1859960	PBintL		0.00079505			Sj06_25048370F	6	25048370	PBN	0.000489
	Dj06_01898942R	6	1898942	PBintL		0.00079505			Dj06_29907917F	6	29907917	PBL		0.000946
	Dj06_01901540R	6	1901540	PBintL		0.00079505			Dj06_29917924F	6	29917924	PBL		0.000946
	Dj06_01919715R	6	1919715	PBintL		0.00079505			Dj06_29917927R	6	29917927	PBL		0.000946
	Dj06_01930717R	6	1930717	PBintL		0.00079505			Dj06_29918190R	6	29918190	PBL		0.000946
	Dj06_01933010R	6	1933010	PBintL		0.00079505			Dj06_29918484F	6	29918484	PBL		0.000946
	Dj06_02026639R	6	2026639	PBintL		0.00027471			Dj06_29918487R	6	29918487	PBL		0.000946
	Sj06_02033185R	6	2033185	PBintL		0.00027471			Sj07_00840725F	7	840725	PBN	0.000237
	Dj06_02129872R	6	2129872	RL		8.59e-05			Sj07_00929780R	7	929780	PBN			0.000606
	Dj06_02183640R	6	2183640	RL		0.00077725			Sj07_00929780R	7	929780	SpN			8.71e-05
	Sj06_02191271F	6	2191271	RL		0.00077725			Dj07_06500540F	7	6500540	PBN	4.88e-05
	Dj06_03476952R	6	3476952	RL			0.00071172		Sj07_06967861R	7	6967861	SpN	0.000818	0.000966
	Dj06_04577290F	6	4577290	PBintL	0.00088918	4.2349e-06			Dj07_09459357F	7	9459357	PBL	0.000812
	Dj06_04601154R	6	4601154	PBintL		1.0155e-07			Sj07_18338642R	7	18338642	PBL	0.000341
	Dj06_05179557F	6	5179557	PBN			0.00090959		Sj07_18834583F	7	18834583	PBintL	0.000766
	Dj06_05208325F	6	5208325	PBN			0.00090959		Sj07_18924787F	7	18924787	PBL	0.000929
	Dj06_05291450R	6	5291450	SBL		0.00066095						PBintL	0.00033
	Sj06_05343680F	6	5343680	SBL		0.00066095			Sj07_21325357F	7	21325357	PBN	6e-05		0.000292
	Dj06_05354741F	6	5354741	SBL		0.00066095			Dj07_24070659F	7	24070659	SBL	0.000719
	Dj06_05536957F	6	5536957	PBintL	0.00065127				Dj07_29027710F	7	29027710	SBintL			0.000866
	Dj06_05547969R	6	5547969	PBintL	0.00074835				Dj08_00464988R	8	464988	SBL		0.000601
	Dj06_06012342R	6	6012342	PBintL	0.00096917				Sj08_01184016R	8	1184016	PBintL	0.000566
	Dj06_11575490F	6	11575490	RL	0.00056684				Dj08_01184030R	8	1184030	SBL			0.0006
	Dj06_12999903F	6	12999903	PBN	0.00032221				Sj08_01573293R	8	1573293	SpN		0.000585
	Dj06_13121303F	6	13121303	PBintL	6.5057e-05							SBN		0.00027
	Dj06_13841601R	6	13841601	SpN	0.00020702				Dj08_01723300F	8	1723300	RL	0.000923
	Sj06_13905598F	6	13905598	PBintL	0.00034873				Dj08_02478567F	8	2478567	RL	0.000687
				PBN	0.00077366				Dj08_02571778F	8	2571778	RL	0.000611
	Sj06_13997072F	6	13997072	PBN	0.00044025				Dj08_02616803F	8	2616803	RL	0.000611
	Sj06_14220286F	6	14220286	PBN	0.00044025				Dj08_02623033R	8	2623033	RL	0.000611
	Sj06_14235423R	6	14235423	PBN	0.00077873				Dj08_02624586F	8	2624586	RL	0.000611
	Sj06_14417020R	6	14417020	PBN	0.00044025				Dj08_02632551F	8	2632551	RL	0.000611
	Sj06_14771386R	6	14771386	PBintL	0.00074777				Dj08_02632554R	8	2632554	RL	0.000611
	Sj06_14881911F	6	14881911	PBN	0.00044025							PBN		0.000755
	Dj06_14891980R	6	14891980	PBintL	0.00037238				Sj08_04692534F	8	4692534	PBL			0.000877
				PBN	0.00024512				Sj08_05248859R	8	5248859	PBintL			0.000918
	Sj06_15315098F	6	15315098	PBintL	0.00024281							PBN	0.000848		0.000272
	Dj06_15340464R	6	15340464	PBintL	0.00074777				Dj08_05324633R	8	5324633	PBL	0.000537
	Sj06_15350303F	6	15350303	PBN	0.00044025				Sj08_06275074F	8	6275074	SpN		0.000861
	Sj06_15497870F	6	15497870	PBintL	0.00074777				Dj08_08572065F	8	8572065	PBintL	0.00041
	Sj06_15726719F	6	15726719	PBN	0.00044025				Dj08_09144804F	8	9144804	PBintL		0.000973
	Sj06_15733711R	6	15733711	PBN	0.00044025				Dj08_09191493R	8	9191493	PBintL		0.000638
	Dj06_15813110F	6	15813110	PBN	0.00044025				Dj08_09955656R	8	9955656	SpN	0.000414
	Dj06_15921587F	6	15921587	PBN	0.00044025							SBN	0.00079
	Sj06_16029548F	6	16029548	PBN	0.00044025				Sj08_14703003R	8	14703003	RL	0.000792
	Sj06_16085617F	6	16085617	PBintL	0.00037238				Sj08_19089858F	8	19089858	RL	0.000117
				PBN	0.00024512							PBintL	0.000226
	Sj06_16111575R	6	16111575	PBN	0.00044025				Sj08_19093557R	8	19093557	RL	0.000117
	Sj06_16286298F	6	16286298	PBN	0.00044025							PBintL	0.000226
	Dj06_16734676F	6	16734676	PBN	0.00044025				Dj08_19098856R	8	19098856	PBintL	0.000959
	Sj06_17784840F	6	17784840	PBN	0.00076943				Sj08_19098872F	8	19098872	RL	0.000117
	Sj06_17953533F	6	17953533	PBN	0.00076943							PBintL	0.000226
	Sj06_17995332R	6	17995332	PBintL	8.3729e-06				Dj08_19173376F	8	19173376	RL	0.00052
	Sj06_17996179F	6	17996179	PBintL	8.3729e-06							PBintL	0.00057
	Sj06_20011859F	6	20011859	SBintL	0.00070217				Dj08_19173562R	8	19173562	RL	0.00052
	Sj06_21963719R	6	21963719	SpN	0.00030792	0.00042372						PBintL	0.00057
				SBintL	0.00064815	0.00076779			Dj08_20161674R	8	20161674	PBN	5.22e-05		0.000728
				SBN	0.00089435	0.00092661			Dj08_24229133R	8	24229133	PBN	1.08e-05		0.000528
	Sj06_25031008R	6	25031008	PBintL			0.00026881		Sj08_24273787R	8	24273787	PBN	1.08e-05		0.000528
	Sj06_28590685F	6	28590685	RL	0.00051521				Dj08_26075742F	8	26075742	RL	4.97e-05
	Sj07_07976075R	7	7976075	SBL	0.00069725							SBL	0.000837
	Sj07_08144582F	7	8144582	SBL	0.00069725				Dj08_27176001R	8	27176001	PBintL	4.27e-05
	Dj07_08514868R	7	8514868	SBL			0.00086161		Dj08_27176761R	8	27176761	PBintL	0.000877
	Dj07_16974924R	7	16974924	SpN			0.00088869		Dj08_27176778R	8	27176778	PBintL	0.000117
	Dj07_16983390F	7	16983390	SpN			0.00088869		Dj08_27249778F	8	27249778	PBintL	0.000825
	Dj07_19079282F	7	19079282	PBintL	0.00057614				Dj09_00678173R	9	678173	PBN	0.000787
	Sj07_19592999R	7	19592999	RL	0.00082719				Dj09_00754164F	9	754164	PBintL	0.000102		0.00052
	Dj07_19610954R	7	19610954	RL	0.00082769				Dj09_00799160F	9	799160	RL	0.000641
	Dj07_19695647F	7	19695647	RL	7.3578e-06							SBN	0.000742
	Sj07_22225759F	7	22225759	RL	0.00051057				Dj09_00821899R	9	821899	PBN	0.000115
	Dj07_23502762F	7	23502762	SBL			0.00057969		Sj09_00878025R	9	878025	RL	0.000174
	Dj07_23502765R	7	23502765	SBL	0.00020381		0.00057969		Dj09_00884616R	9	884616	RL	0.000889
	Dj07_23515882F	7	23515882	SBL	0.00017351		0.00057969		Sj09_00903017F	9	903017	RL	0.000174
	Dj07_23526487R	7	23526487	SBL	0.00032128		0.00045614		Dj09_00962431F	9	962431	RL	9.71e-05
	Sj07_23534067R	7	23534067	SBL	0.00014925		0.00031443		Sj09_01092267R	9	1092267	RL	0.00017
	Sj07_23534581R	7	23534581	SBL	0.00014286		0.00031443		Sj09_01986944F	9	1986944	PBintL	0.000115
	Dj07_23623244F	7	23623244	SBL	0.00078783							PBN	0.000933
	Sj07_26209802F	7	26209802	SBintL	0.00085998				Dj09_02467555F	9	2467555	PBintL	0.000202
	Dj07_27399645F	7	27399645	PBN	0.00086781				Sj09_02563467F	9	2563467	PBintL	0.000115
	Dj07_28274240F	7	28274240	PBintL	0.00099239							PBN	0.000933
	Dj07_29043108R	7	29043108	RL	0.00064545				Sj09_03078956R	9	3078956	PBintL	0.000115
	Sj07_29215179R	7	29215179	SBintL			0.0004668					PBN	0.000933
	Sj07_29217410F	7	29217410	SBintL			0.00063993		Sj09_03375561R	9	3375561	PBintL	0.000115
	Sj07_29312218F	7	29312218	SBintL			0.00066224					PBN	0.000933
	Dj08_00460421R	8	460421	PBN	0.00044025				Sj09_05863999R	9	5863999	PBL	0.000235
	Sj08_00892301R	8	892301	SpN			0.00051621		Sj09_05871465R	9	5871465	PBL	0.000162
	Sj08_00892301R	8	892301	SBN			0.00041037		Sj09_05922581F	9	5922581	PBL	0.000833
	Sj08_01573293R	8	1573293	SBN		0.00036845			Sj09_05929116R	9	5929116	PBL	0.000833
	Dj08_03051425R	8	3051425	SpN	0.00088073				Sj09_05929269F	9	5929269	PBL	1.77e-05		0.000778
	Dj08_04300219F	8	4300219	RL	0.00058878				Sj09_06798656F	9	6798656	SBintL	0.000629	0.000402
	Sj08_04300683R	8	4300683	RL	9.9022e-05				Dj09_10774243R	9	10774243	PBN	1.71e-05
	Dj08_04308976F	8	4308976	RL		0.00099213						SpN	0.000121
	Dj08_05254446F	8	5254446	PBN	0.00091189		0.00015042		Sj09_10787482F	9	10787482	PBN	0.000302
	Dj08_05450171F	8	5450171	PBL	0.00094374				Sj09_10790035F	9	10790035	PBN	1.45e-05
	Dj08_06215565R	8	6215565	RL	0.00047893							SpN	0.00013
	Dj08_07804908F	8	7804908	SpN			0.00085861		Dj09_11449699R	9	11449699	PBintL	0.000766
				SBN			0.00013575		Dj09_20330419R	9	20330419	PBintL	0.000634	0.000864
	Dj08_08572065F	8	8572065	PBintL	4.6961e-05				Sj10_00631729F	10	631729	SBL	0.001
	Dj08_08838576F	8	8838576	PBintL	0.00040646				Sj10_00649278F	10	649278	SBL	0.001
	Dj08_15740022F	8	15740022	PBintL			0.00058767		Dj10_00650075R	10	650075	PBL	0.000331
	Dj08_15992036R	8	15992036	RL		0.00073004			Dj10_01659279F	10	1659279	RL		0.000635
	Sj08_19039754R	8	19039754	PBintL	0.00016826				Dj10_01747702F	10	1747702	RL		0.000253
	Dj08_19040934F	8	19040934	PBintL	0.00016826				Sj10_02528805R	10	2528805	PBL	0.000408
	Sj08_19089858F	8	19089858	PBintL	3.9619e-05				Dj10_10281766F	10	10281766	PBN	0.000375
	Sj08_19093557R	8	19093557	PBintL	3.9619e-05				Dj10_13861605F	10	13861605	RL	1.68e-05
	Dj08_19098856R	8	19098856	PBintL	0.0004052				Dj10_13930443F	10	13930443	SBL		0.000441
	Sj08_19098872F	8	19098872	PBintL	3.9619e-05				Sj10_13962809F	10	13962809	SBL		0.000185
	Dj08_19173376F	8	19173376	PBintL	0.00019596				Dj10_15691392R	10	15691392	PBintL	0.000663
	Dj08_19173562R	8	19173562	PBintL	0.00019596				Dj10_17304941F	10	17304941	RL		0.000586
	Dj08_20076798R	8	20076798	RL		0.00011687			Sj10_17347509R	10	17347509	RL		0.000586
	Sj08_20256156R	8	20256156	RL		0.00011687			Dj10_17356174F	10	17356174	RL		0.000586
	Dj08_20414763F	8	20414763	RL		0.00011687			Dj10_18043480R	10	18043480	PBintL	4.07e-05
	Dj08_22118230F	8	22118230	SBintL	0.00024669	0.00031274						PBN	0.000422
	Dj08_27176001R	8	27176001	PBN	0.00012837				Dj10_18044898F	10	18044898	PBintL	6.17e-05
	Dj08_27176778R	8	27176778	PBN	0.00063582							PBN	0.000649
	Sj08_28375743F	8	28375743	PBintL	0.00056882				Dj10_18059128R	10	18059128	PBintL	6.17e-05
	Dj09_00678173R	9	678173	RL	0.00065625							PBN	0.000649
	Dj09_00962431F	9	962431	RL	0.00075688				Sj10_18059798F	10	18059798	PBintL	3.91e-05
	Dj09_01286768R	9	1286768	RL	0.00078777							PBN	0.000257
	Dj09_05395551F	9	5395551	RL		0.00010918			Dj10_18064123R	10	18064123	PBN	0.000591
	Dj09_06585999R	9	6585999	SBintL			0.00063903		Sj11_01588543R	11	1588543	PBN	0.000997
	Sj09_12189249R	9	12189249	SBintL	0.00023984							SpN	0.000317
	Dj09_16509204F	9	16509204	RL	0.00033576				Dj11_02884728R	11	2884728	SBintL	0.000878
	Sj10_03614184F	10	3614184	PBL	0.00066973				Dj11_02980970F	11	2980970	SBintL	0.00082
	Dj10_04212818F	10	4212818	SpN			0.00072615		Dj11_04844341F	11	4844341	SpN			0.000355
				SBN			0.0002918		Dj11_05938381R	11	5938381	SpN			0.000828
	Dj10_05555196R	10	5555196	SBL	0.00065348				Dj11_05974513F	11	5974513	SpN			0.000828
	Dj10_08922409R	10	8922409	SBintL			0.00087131		Dj11_05997106F	11	5997106	SpN			0.000828
	Sj10_09961095F	10	9961095	SBintL			0.00040456		Dj11_06004989F	11	6004989	SpN			0.000828
	Dj10_13042203R	10	13042203	SBintL	0.00026235	6.9776e-05			Dj11_06647099R	11	6647099	SBL	0.000728
	Sj10_14764402F	10	14764402	SBL		0.00086476			Dj11_06647102R	11	6647102	PBintL		0.000937
	Dj10_14776769F	10	14776769	SBL		0.00086476						SBL	0.000666	0.000541
	Dj10_14777876R	10	14777876	SBL		0.00086476			Dj11_06647265R	11	6647265	SBL	0.000369	0.000142
	Dj10_15691392R	10	15691392	PBintL	0.00028072				Dj11_06671341R	11	6671341	SBL		0.000142
	Dj10_15807570R	10	15807570	PBintL	0.00037338				Dj11_06691388F	11	6691388	SBL		0.000302
	Sj10_15968777F	10	15968777	PBintL	0.00010925				Dj11_06691391R	11	6691391	SBL		0.000969
	Dj10_16089368R	10	16089368	RL	6.5606e-06				Dj11_06705767R	11	6705767	SBL	0.000728
	Sj10_16127808R	10	16127808	PBintL	0.00033354				Dj11_06706811R	11	6706811	SBL		0.000463
	Sj10_16149125F	10	16149125	PBintL	0.00033354				Dj11_06887576F	11	6887576	SBL	0.000728
	Dj10_16220366F	10	16220366	PBintL	5.5149e-05				Dj11_06887831F	11	6887831	SBL		0.000302
	Sj10_16231873R	10	16231873	RL	6.5606e-06				Dj11_06895086F	11	6895086	SBL		8.28e-05
	Dj10_16281324R	10	16281324	PBintL	0.00017926				Sj11_07670552F	11	7670552	SBintL	0.00025	0.000786
	Dj10_18043480R	10	18043480	PBN	0.00052996				Sj11_10985064F	11	10985064	PBL		0.00077
	Dj10_18044898F	10	18044898	PBN	0.00080689				Sj11_18434680R	11	18434680	PBL	4.14e-05
	Dj10_18059128R	10	18059128	PBN	0.00080689				Dj11_20269954R	11	20269954	RL			0.000466
	Sj10_18059798F	10	18059798	PBN	0.00037748				Dj11_20709046R	11	20709046	RL	9.36e-07
	Dj10_18064123R	10	18064123	PBN	0.00049059							PBintL	0.000176
	Dj11_02980970F	11	2980970	SBintL	0.00082216				Sj11_20799552F	11	20799552	RL	0.00049
	Dj11_03211692F	11	3211692	SBL	0.00026354				Sj11_20802721F	11	20802721	PBL	0.00069
	Dj11_03217355R	11	3217355	SBL	0.00026354				Sj11_20804489R	11	20804489	PBL	0.00069
	Dj11_06328020F	11	6328020	PBN		0.00099086			Dj11_20896032R	11	20896032	RL		0.000949
	Dj11_10895166R	11	10895166	SBintL	0.00055232				Dj11_20941401R	11	20941401	SBintL	0.000914
	Dj11_14000018F	11	14000018	PBintL		0.00047262			Dj11_20968155F	11	20968155	SpN	0.000891
	Sj11_14263467F	11	14263467	RL	0.000313	0.00053384						SBN	0.000963
	Dj11_17111220F	11	17111220	RL	9.1944e-05				Dj11_21029308R	11	21029308	RL	0.000938
	Dj11_17129433R	11	17129433	RL	9.1944e-05				Dj11_21054293R	11	21054293	PBintL	0.000841
	Dj11_17178267R	11	17178267	RL	9.1944e-05							SBL	0.000614
	Dj11_19036435R	11	19036435	RL	0.00031803				Sj11_21409189R	11	21409189	PBintL	5.17e-05
	Dj11_19198859R	11	19198859	SBN	0.00082353	0.00020295						PBN	0.000373
	Dj11_19463628F	11	19463628	SpN		0.00068501			Dj11_21708010F	11	21708010	SpN		0.000924
	Dj11_19463628F	11	19463628	SBN		9.852e-05			Dj11_21787769F	11	21787769	SpN		0.000617
	Dj11_19811821R	11	19811821	SBN		0.0009683			Sj11_21989915R	11	21989915	SpN		0.000347
	Dj11_19812693R	11	19812693	SpN		0.00052378						SBN		9.55e-05
				SBN	0.00073962	0.00034732			Dj11_22055534F	11	22055534	SpN		0.000719
	Dj11_19948301F	11	19948301	RL		0.00033407			Dj11_22526446R	11	22526446	PBintL	0.000105
	Dj11_19948304R	11	19948304	RL		0.00033407			Dj11_22549787R	11	22549787	PBintL	0.000852	1.24e-05
	Dj11_19956778F	11	19956778	RL		0.00033407						PBN		0.000751
	Dj11_20269951F	11	20269951	RL	0.00084779				Dj11_22914508R	11	22914508	PBintL		6.9e-06
	Sj11_20425677R	11	20425677	PBintL	0.00027128							PBN		0.000994
	Dj11_20505275R	11	20505275	PBintL	0.00027128							SpN		0.000501
	Sj11_20569062F	11	20569062	RL	0.00073289	7.8072e-06			Dj11_23009617R	11	23009617	SBintL	0.000413
	Dj11_20634891F	11	20634891	RL		0.00010834			Dj11_25266044F	11	25266044	PBintL	0.000185
	Dj11_20709046R	11	20709046	RL	7.8645e-05	0.00026308			Dj11_25279545R	11	25279545	PBintL	0.000185
				PBintL	1.7144e-06				Dj11_25316302F	11	25316302	PBintL	0.000185
	Dj11_20709051F	11	20709051	RL	0.00064358	3.6139e-06			Dj11_25476404F	11	25476404	PBintL	0.000785
	Dj11_20709473R	11	20709473	RL		0.00081382			Dj11_25648145F	11	25648145	SpN	0.000782
	Dj11_20716411R	11	20716411	RL	0.00064358	3.6139e-06			Dj11_25648148R	11	25648148	SpN	0.000782
	Dj11_20759040F	11	20759040	RL	0.00028177				Dj11_25720086F	11	25720086	SpN	0.000606
	Dj11_20759040F	11	20759040	RL		3.6139e-06			Dj11_25720089R	11	25720089	SpN	0.000606
	Dj11_20759043R	11	20759043	PBintL	0.00029176				Dj11_25758451R	11	25758451	SpN	0.000606
	Dj11_20774077R	11	20774077	RL		3.6139e-06			Dj11_26074481R	11	26074481	SBintL		0.000151
	Sj11_20799552F	11	20799552	PBintL	0.00013039							SBN		0.000408
	Dj11_20803723F	11	20803723	RL	0.00064358	3.6139e-06			Dj11_26076030R	11	26076030	SBintL		0.000151
	Sj11_20860021R	11	20860021	RL	0.00064358	3.6139e-06						SBN		0.000408
	Dj11_20906558F	11	20906558	RL	0.00064358	3.6139e-06			Dj11_26082528F	11	26082528	SBN		0.00083
	Sj11_20909250R	11	20909250	PBL	0.00044425				Dj11_26105229F	11	26105229	SBintL		0.000564
				PBintL	5.9539e-06				Dj11_26500793R	11	26500793	PBintL	0.000866
	Dj11_20936368R	11	20936368	PBL	0.00044425							SBL		0.000995
				PBintL	5.9539e-06				Dj11_26607296R	11	26607296	SBL		0.000995
	Dj11_20974384F	11	20974384	PBL	0.00018841				Dj11_27668212F	11	27668212	PBN	4.08e-05		0.00089
				PBintL	3.2599e-05				Sj12_00974242R	12	974242	SBL			0.000667
				SBL	0.00062768				Sj12_04819498F	12	4819498	PBL	7.65e-05
	Dj11_21029308R	11	21029308	PBintL	8.1163e-05				Dj12_5859468R	12	5859468	SBintL	0.000416
	Sj11_21409189R	11	21409189	PBN	0.00026718				Dj12_15423955R	12	15423955	PBN		0.000621
	Dj11_22159379R	11	22159379	RL		0.00038711			Dj12_15569878F	12	15569878	PBN	0.000796	0.000913
	Dj11_22167737R	11	22167737	RL		0.00038711			Dj12_15775771R	12	15775771	PBN		0.000451
	Sj11_22168974F	11	22168974	RL		0.00038711			Dj12_16867199R	12	16867199	PBintL	5.89e-05
	Dj11_22220105R	11	22220105	SBintL		0.0003397			Dj12_22282308F	12	22282308	SpN			0.000854
	Dj11_22526446R	11	22526446	PBintL		0.00012761			Sj12_23808378R	12	23808378	PBN	0.000188
	Dj11_22637630F	11	22637630	SBintL			0.00032909		Dj12_26033889R	12	26033889	SBintL	0.00092	9.76e-05
				SBN			0.00046764
	Dj11_22650475F	11	22650475	SBintL			0.00032909
				SBN			0.00046764
	Dj11_23265084R	11	23265084	SBintL	0.00095363
	Dj11_24681029R	11	24681029	SBintL			0.00038858
	Sj11_25255339R	11	25255339	SpN		0.00030315
				SBN		0.00025367
	Sj11_25565204F	11	25565204	PBN	0.00019453
	Dj11_26144293F	11	26144293	RL		0.00060874
	Dj11_26175081F	11	26175081	RL		0.00060874
	Sj11_26552920F	11	26552920	PBN		0.0006688
	Sj11_26557612F	11	26557612	SpN		0.00070283
	Sj11_27793901R	11	27793901	PBintL		0.00019413
	Dj11_28165153F	11	28165153	SBN	0.0007211
	Dj12_00132092R	12	132092	SBL	0.00093583
	Dj12_00150904R	12	150904	SBL	0.00093583
	Dj12_00214249F	12	214249	SBL	0.00093583
	Sj12_00839036R	12	839036	RL		0.0001908
	Sj12_05753070R	12	5753070	SBintL	0.0007103
	Dj12_5821035F	12	5821035	SBintL	0.0002489
	Dj12_5859468R	12	5859468	SBintL	3.1586e-05
	Sj12_09544293R	12	9544293	PBintL	0.00038979
	Sj12_09568768R	12	9568768	PBintL	0.00038979
	Dj12_9733771R	12	9733771	PBintL	0.00038023
	Dj12_10419791F	12	10419791	RL	0.00082345
				PBintL	1.5692e-06
	Dj12_11916139R	12	11916139	SBintL		0.00092279
	Dj12_15423955R	12	15423955	PBN	0.00075041
	Dj12_22029167R	12	22029167	PBintL		0.00033839
	Sj12_23605399F	12	23605399	RL	2.1824e-05		0.00034788
	Sj12_25986861R	12	25986861	PBL	0.00099536
	Dj12_26498911F	12	26498911	PBN			0.00070538
