# Supplementary material for: A genome-wide association study using a Vietnamese landrace panel of rice (Oryza sativa) reveals new QTLs controlling panicle morphological traits
Source: BMC Plant Biol. 2018 Nov 14;18:282. doi: 10.1186/s12870-018-1504-1 (PMC6234598; doi:10.1186/s12870-018-1504-1)
Supplement: Supplementary file 8 — Table S3. Detailed information of the conserved GWAS sites over the two years (2014 and 2015). QTL_1 to QTL_29: conserved QTLs for the same trait(s) over the two years; QTL_30 to QTL_50: conserved QTL regions but for different traits between the two years; FP: full panel; SBN: secondary branch number; PBN: primary branch number; SpN: spikelet number; SBintL: secondary branch internode length; PBintL: primary branch internode length; PBL: primary branch length; SBL: secondary branch length; RL: Rachis length; PH: plant height; TN: tiller number; eTN: efficient tiller number. Locus-id: locus identification number in MSU7.0 (for coding genes) and mirBase v21 (for miRNAs); (*) Functionally characterized candidate genes in rice from OGRO and funRiceGenes databases (qtaro.abr.affrc.go.jp/ogro; funricegenes.ncpgr.cn). Genomic coordinates in red indicate genes that are located at a distance below 50 kb from the LD block of the corresponding QTL. (XLS 108 kb) [file 12870_2018_1504_MOESM8_ESM.xls]

## Sheet: Feuil2
QTL name	Trait(s)	Chrom.	Panel_Subpanel	Segment position (bp)	Sig. SNPs_ nb	Colocated GWAS sites					Colocated QTLs (6)					Colocated genes						co-located miRNA loci
						Other panicle traits (not conserved) (1)	Vegetative Traits (2015 only) (2)	GWAS site_panicle traits (Crowell et al 2016) (3)	GWAS site_panicle traits (Rebolledo et al 2016) (4)	GWAS site _root traits (Phung et al 2016) (5)	QTL(s)_name	Associated trait(s)	Start	End	qTARO ID(s)	Locus_id	Start	End	Gene_symbol	Description	References	name	Accession (mIRBASE)	Start	End
																			Annotation
QTL_1	PBN	1	indica	577906-792359	10						yd1a	Plot yield	196647	1891262	538	LOC_Os01g02060	576443	579569	TMM putative homologue	homologous to A. thaliana TOO MANY MOUTHS gene encoding a LRR receptor involved in assymetric division and stomate development. Expressed in panicle	Yang & Sach 1995 (DOI: 10.1105/tpc.7.12.2227)	osa-MIR1859	MI0008244	673278	673374
																LOC_Os01g02120	612564	615650	OsMFT2	homologous to A. thaliana Mother of FT and TFL1 genes encoding PEBP domain proteins. Expressed in panicle	Chardon and Damerval 2005 (DOI: 10.1007/s00239-004-0179-4)	osa-MIR531b	MI0008222	833931	833999
QTL_2	SpN	1	FP	5730221-5768520	1			BpNsu_ALL	q-5 SBLexp2	q73_DWB60_DRW	qTNSP-1-1 _ sp1a	Spikelets/grains per panicle	4635793	5759851	237_201
											spp1.2	Spikelets/grains per panicle	5094276	7970819	794
											gp1	Grains per panicle	5759741	7445899	202
QTL_3	PBintL	1	FP	7051706-7151706	1						ppp1.1	Panicle per plant	5094276	7970819	793
											gp1	Spikelets/grains number per panicle	5759741	7445899	202
											An9	Awned floret / seed	6273283	9865716	174
QTL_4	SpN	1	indica	8812823-8951604	3						An9	Awned floret / seed	6273283	9865716	174	LOC_Os01g15900*	8948317	8950068	RDD1	O. sativa Rice Dof daily fluctuations 1 (RDD1) gene. Circadian clock and phytochrome-regulated gene involved in seed size and panicle branching through nutrient uptakes	Iwamoto et al 2009 (DOI: 10.1111/j.1365-3040.2009.01954.x)
QTL_5	PBN	1	FP_japonica	22974971-23332164	7	RL(2015)_SBL(2015)_SpN(2014)					qNVB-1-1	Number of vascular bundles	15849886	23361033	440	LOC_Os01g40630*	22959225	22954908	LOG	O. sativa LONELY GUY (LOG) gene. An cytokinin-activating enzyme encoding gene involved in meristem identity control and panicle branching.	Kurakawa et al 2007 (DOI: 10.1038/nature05504)
											qVB-1	Number of vascular bundles	22256683	24776333	254
QTL_6	PBN & SpN	1	FP	23846573-23946573	1	RL(2015)		PH_ALL-IND			qVB-1	Number of vascular bundles	22256683	24776333	254	LOC_Os01g42260	23938369	23949895	Transcriptional corepressor LEUNIG putative homologue	homologous to LEUNIG (LUG) transcriptional co-repressor from A. thaliana, involved in flower development	Shridar et al 2004 (DOI: 10.1073/pnas.0403055101)
											-	Spikelet fertility	10753550	26104011	830
											-	Root branching index	23359606	24776333	958
QTL_7	SpN	1	indica	33190668-33732800	2	PBN(2014)_SBN(2015)	TN	EL_ALL-IND			An10	Awned floret / seed	28571547	36953571	1014	LOC_Os01g54620*	31422946	31428688	OsCesA4/BC7	O. sativa cellulose synthase catalytic subunit 4/ Brittle culm 7 (OsCesA4/BC7) gene.	Tanaka et al 2003 (DOI: 10.1104/pp.103.022442)
											bc7(t)	Brittle culm	33168525	33249565	632
QTL_8	PBintL	1	FP_japonica	34237359-34435745	1			EL_ALL-IND			ng1	Spikelets/grains number per panicle	34264553	36658883	632
											sf1	Spikelet fertility	34264553	36658883	881
QTL_9	SBN & SpN	2	FP	16621984-17305751	9	SBintL(2015)					np2.2	Panicle number per plant	11418741	21658842	109							osa-MIR6245	MI0021592	16647775	16647914
																						osa-MIR5147	MI0018059	17049859	17050224
																						osa-MIR437	MI0001688	17050336	17050548
QTL_10	PBN	2	FP_indica	23998460-24128723	3	SpN(2014)		PBLin totBM xPBL xPBLin_ALL			yld2.1	Plot yield	21658702	26758298	113	LOC_Os02g39710*	23989750	23991293	OsCOL4	O. sativa OsCOL4 gene is a member of CONSTANS-like (COL) family. It is a constitutive flowering repressor upstream of Ehd1 and downstream of OsphyB	Lee et al 2010 (DOI: 10.1111/j.1365-313X.2010.04226.x)	osa-MIR156i	MI0000661	24119995	24120084
											Tiller number	Tiller number	23021123	26356387	22
											qPN2	Panicle number	23021123	24905734	425
QTL_11	PBN	3	FP	16258723-16383959	3			BpN BpNsu_ALL			gw3.1	Grain weight	15401242	25890781	407
											-	Grain length	16018787	16841409	959
											An5(t)	Awnless floret/seed	16196565	25360678	458
QTL_12	SBL	3	FP	17703587-18076496	1	PBL(2014)					gw3.1	Grain weight	15401242	25890781	407
											An5(t)	Awnless floret/seed	16196565	25360678	458
QTL_13	SpN	3	indica	32504412-32645583	1	PBL(2015)_SBN(2015)					QFll3 _ QSn3	Flag leaf length _ Spikelet number per panicle	31082622	37254205	377_379							osa-MIR160d	MI0000666	32454988	32455129
																						osa-MIR5497	MI0019015	32506012	32506149
																						osa-MIR6248	MI0021596	32572985	32573087
QTL_14	RL & PBintL	4	indica	15160289-15260289	1
QTL_15	RL	4	indica	24257299-24356022	4						gpp4	Grains per panicle	21645173	34244441	1004	LOC_Os04g40980	24321375	24325746	Divergent PAP2 family domain containing protein expressed	homologous to A. thaliana SEPALLATA genes. Closely related to PAP2 gene in rice involved in meristem identity control	Kobayashi et al 2012 (DOI: 10.1105/tpc.112.097105)	osa-MIR162b	MI0001102	24405899	24406032
QTL_16	PBintL	4	FP	32699641-32843112	2	PBL(2014)_SBL(2014)_RL(2014)		BT NL_JAP			QGn4	Grain number per panicle	32246485	34252531	534	LOC_Os04g54900*	32658190	32657753	ILI1	O. sativa Increased Leaf Inclination1 (ILI1) gene encodes a HLH transcription factor related to brassinosteroid and involved in leaf bending control, which affects grain yield	Zhang et al 2009 (DOI: 10.1105/tpc.109.070441) _ Zhang et al 2012 (DOI: 10.1371/journal.pgen.1002686)	osa-MIR5542	MI0019063	32797606	32797757
											np4	Number of panicles per plant	32246485	34252531	631	LOC_Os04g55070	32747192	32750831	Gibberellin 20 oxidase 2 putative homologue	Similar to OsGA20ox2 / SEMIDWARF 1 (SD1) gene involved in gibberellin (GA) biosynthetic pathway associated to plant growth and development	Spielmeyer et al 2002 (DOI: 10.1073/pnas.132266399)
											tgwt4	1000-grain weight	32246485	34252531	634
QTL_17	PBintL	6	FP	4596235-4763792	3	PBL(2014)		GN_IND		q86_R-S	qNP-6	Number of panicles per plant	4212289	4899565	235							osa-MIR5834	MI0019854	4758584	4758701
										q60_THK	qLW-6	Grain shape	4234080	5096867	418
QTL_18	PBintL	7	FP	18924787-19100034	1	PBL(2014)		NL xPBN_ALL			sp2(t)	Panicle length	17530626	22912990	317	LOC_Os07g32170*	19103294	19099675	OsSPL13	O. sativa SQUAMOSA PROMOTER BINDING LIKE 13 (SPL13) transcription factor gene is involved in grain size control and panicle architecture	Si et al 2016 (DOI: 10.1038/ng.3518)
QTL_19	PBN & PBL	8	FP_japonica	5221963-5450178	1	PBintL(2014)	eTN				-	Grain weight	4105519	5425677	962	LOC_Os08g09190	5322709	5325262	OsPILS2	O. sativa PIN-like auxin efflux carrier 2 (OsPILS2) genehomologue to AtPILS2 from A. thaliana	Mohanta et al 2015 (DOI: 10.3390/genes6030622)	osa-MIR171b	MI0001133	5369153	5369252
											nfb8	Number of primary branch per panicle	5421262	7568613	635
QTL_20	PBintL	8	FP	8439811-8673644	1			tBL_IND														osa-MIR1862b	MI0008262	8341200	8341398
																						osa-MIR1874	MI0008277	8702798	8702948
QTL_21	PBintL	8	FP	18989868-19215198	8	RL(2014)			q-36_SBLexp1_PBL_exp1													osa-MIR2865	MI0013027	8515693	8515793
																						osa-MIR5536	MI0019057	9140162	9140307
QTL_22	RL	9	FP	799160-1092267	6	SBN(2014)_PBN(2014)			q-38_NSPexp1		-	Maximum Root Length	1159676	11367960	467
											Dn-1	Dense panicle	9783058	9783612	718
QTL_23	PBintL	10	FP	15641392-15741392	1						ssd10	Spikelets setting density	12044545	19623828	1008							osa-MIR5504	MI0019022	17228165	17228262
																						osa-MIR2098	MI0010558	18080242	18080313
QTL_24	PBN	10	FP	17498080-18064123	5	PBintL(2014)		TEsd_TRJ			ssd10	Spikelets setting density	12044545	19623828	1008	LOC_Os10g33310*	17503204	17499639	OsiICK6	O. sativa ICK (inhibitors of cyclin-dependent kinase, CDK) or KRP (Kip-related proteins) gene involed in cell cycle regulation and associated to plant size and yield	Yang et al 2011 (DOI: 10.1093/aob/mcr057)
											qLVB10-1 _ qLSVB10-1	Number of large vascular bundles	16938289	18543072	344_489	LOC_Os10g33780*	17889724	17888297	TAW1	O. sativa TAWAWA1 gene from the ALOG family is involved in panicle meristeme identity control	Yoshida et al 2013 (DOI: 10.1073/pnas.1216151110)
																LOC_Os10g33940	18051860	18056913	OsARF22	O. sativa AUXIN RESPONSE FACTOR 22 (OsARF22) gene expressed in panicle	Wang et al 2007 (DOI: 10.1016/j.gene.2007.01.006)
QTL_25	RL	11	FP_japonica	20176565-20269954	1											LOC_Os11g34460*	20187327	20182477	OsFKF1	O. sativa FLAVIN-BINDING, KELCH REPEAT, F-BOX 1 (OsFKF1) gene that promotes flowering independently of photoperiod.	Han et al 2015 (DOI: 10.1111/pce.12549)
QTL_26	PBN	11	FP	21409189-21444141	1	PBintL(2014)		PW_IND
QTL_27	PBintL	11	indica	22513863-22549787	2	PBN(2014)				q31 DEPH												osa-MIR1881	MI0008287	5725922	5726259
QTL_28	SBintL	12	FP	5748587-5859468	3						gy12	Grain yield	309365	7731094	1009
											-
QTL_29	PBN	12	FP	15423955-15784175	1
QTL_30	SBL	1	FP	23984453-24084453	1			PH_ALL-IND			qNVB-1-1	Number of vascular bundles	15849886	23361033	440
	SpN										qVB-1	Number of vascular bundles	22256683	24776333	254
	SBN										-	Spikelet fertility	10753550	26104011	830
QTL_31	PBN	1	FP	33384766-33629815	1			EL PH_IND			An10	Awned floret / seed	28571547	36953571	1014	LOC_Os01g57890*	33471900	33478535	OsTF1	Oryza sativa transcription factor 1 (OsTF1), a HD-GL2 family gene, expressed at early seed development and root	Yang et al 2002 (DOI:10.1093/pcp/pcf076)
	SBL										bc7(t)	Brittle culm	33168525	33249565	632
QTL_32	PBintL	2	FP_japonica	8199277-8317427	1			PBLsusd_ALL-AUS			qPH-2	Plant height	5263536	30654749	375
	RL										qLER-2	Leaf emergence rate	5357310	9018568	269
											Gw2	Grain weight	8041708	8197754	677
QTL_33	PBN	3	FP_japonica	526380-626380	1				q-13_SBLexp2-SBLexp1		QPh3a	plant height	464682	698721	378	LOC_Os03g01890*	549823	557909	OsHB1	O. sativa Class III HD-Zip gene. OsHB1 is expressed in a localized domain of the shoot apical meristem (SAM), but also in reproductive meristems	Itoh et al 2008 (DOI: 10.1104/pp.108.118679)
	RL
QTL_34	SBintL	3	FP_indica	10056413-10156413	1			GN_ALL			qGY-3	Grain yield	9015683	12199844	373							osa-MIR5148a	MI0018061	9968953	9969028
	SBN																					osa-MIR5531	MI0019051	10288528	10288615
QTL_35	SBintL	3	FP_japonica	13598981-14212497	3											LOC_Os03g24430	13915989	13917506	Cytokinin-O-glucosyltransferase 3 putative homologue	O. sativa gene encoding a Cytokinin-O-glucosyltransferase involved in cytokinin homeostasis		osa-MIR2905	MI0013034	13591894	13591974
	SpN																					osa-MIR439d	MI0001694	13698311	13698408
																						osa-MIR5077	MI0017965	14094752	14094842
QTL_36	RL	4	FP_indica	6043783-6440839	7		eTN	EL_ALL			qSNP-4a	spikelet number per panicle	679929	13211273	49
	PBintL
QTL_37	PBN	4	FP	12461411-12561411	1						qSNP-4a	Spikelet number per panicle	679929	13211273	49
	PBintL										spp4-2	Spikelet number per panicle	1137976	17888842	1005
											An8-glum	Awned floret/seeds	6571336	20053733	177
											qPEN-4	Panicle exsertion	8667374	13693920	274
											gwt4a	Grain weight per plant	8667374	20281368	636
QTL_38	PBintL	5	FP_indica	6259230-6426980	1			xNL xPBLsu_AUS			An7-glum	Awned floret/seeds	5266957	7818948	178	LOC_Os05g11380	6426374	6434650	OsMADS66	O. sativa OsMADS66 is Class C MADS-box gene homologous to AGAMOUS gene from A. thaliana	Arora et al 2007 (DOI: 10.1186/1471-2164-8-242)
	RL										gnp5.1	Grain number per plant	5311917	10787755	116	LOC_Os05g11414*	6458100	6447183	OsMADS58	O. sativa OsMADS58 is Class C MADS-box gene homologous to AGAMOUS gene from A. thaliana involved in floral organ development	Yamaguchi et al 2006 (DOI: 10.1105/tpc.105.037200)
											snp5.1	Spikelet number per plant	5311917	10787755	107
											QKw5	1000 kernel weight	6115238	18944887	533
QTL_39	PBN	5	FP_indica_japonica	27931290-28369368	2			NN PBN PBNin PBNsu nPBN xPBN_ALL			QPl5	Spikelet density	18944261	29429411	669	LOC_Os05g48700	27910731	27912924	Gibberellin 2-beta-dioxygenase putative homologue	O. sativa gene encoding a Gibberellin 2-beta-dioxygenase associated to Gibberillin homeostasis
	PBintL										tp5b	Tiller number par plant	27486247	28855659	215	LOC_Os05g48870*	28034380	28039900	OsETT1/OsARF15	O. sativa ETTIN1 / AUXIN RESPONSE FACTOR 15 (OsETT1/OsARF15) gene involved in stamen abaxial-adaxial polarity	Toriba et al 2010 (DOI: 10.1105/tpc.110.075291)
	RL										QFla5	Flag leaf angle	23597602	29429411	875
QTL_40	SBintL	6	FP_japonica	4860324-5262833	3			GN_IND			qNP-6	Number of panicles per plant	4212289	4899565	235	LOC_Os06g09630*	4900565	4897179	OsKASI	O. sativa β-ketoacyl-[acyl carrier protein] synthase I encoding gene (OsKASI), involved in fatty acid synthesis and associated to plant development	Ding et al 2015 (DOI: 10.1007/s00425-015-2296-2)
	PBN										qLW-6	Grain shape	4234080	5096867	418	LOC_Os06g09910*	5056846	5054303	OsHAL3	O. sativa HALOTOLERANCE PROTEIN 3 (OsHAL3) encoding gene a flavin mononucleotide (FMN)-binding protein involved in cell division and plant photomorphogenesis	Sun et al 2009 (DOI: 10.1038/ncb1892)
QTL_41	PBintL	6	FP	5536957-5612566	6			GN_IND			-	Total number of spikelets per panicle	3459492	6023472	208
	RL
QTL_42	RL	6	FP	5845867-6017991	2			GN_IND			-	Total number of spikelets per panicle	3459492	6023472	208	LOC_Os06g11130	5835562	5837122	Gibberellin receptor GID1L2 putative homologue	homologue to A. thaliana gibberellin receptor GID1L2 family genes involved in panicle development	Jiang et al 2014 (DOI: 10.1534/genetics.114.163931)	osa-MIR5834	MI0019854	4758584	4758701
	PBintL															LOC_Os06g11135	5837564	5838523	Gibberellin receptor GID1L2 putative homologue	homologue to A. thaliana gibberellin receptor GID1L2 family genes involved in panicle development	Jiang et al 2014 (DOI: 10.1534/genetics.114.163931)	osa-MIR1872	MI0008275	4923862	4923939
	PBL															LOC_Os06g11330*	5963184	5953593	OsMADS55	O. sativa OsMADS55 is a StMADS11 class MADS-box gene targeted by TAWAWA1 protein	Arora et al 2007 (DOI: 10.1186/1471-2164-8-242),Yoshida et al 2013 (DOI: 10.1073/pnas.1216151110)	osa-MIR1320	MI0009717	5073507	5073602
																						osa-MIR5154	MI0018069	5263432	5263552
																						osa-MIR396g	MI0013047	5300630	5300810
QTL_43	PBN	6	japonica	24967533-25032583	1			BpN BpNsusd PBNin TE TEsd TRsd xTE_ALL-TRJ								LOC_Os06g41730*	25013591	25019844	OsARID3	O. sativa AT-rich Interaction Domain protein 3 encoding gene (OsARID3) involved in SAM development	Xu et al 2015 (DOI: 10.1111/tpj.12927)
	PBintL
QTL_44	SpN	8	indica	1523293-1623293	1			TE_IND			qPL8	Panicle length	360155	4446617	750	LOC_Os08g03370	1578147	1580299	Divergent PAP2 family domain containing protein	homologous to A. thaliana SEPALLATA genes. Closely related to PAP2 gene in rice involved in meristem identity control	Kobayashi et al 2012 (DOI: 10.1105/tpc.112.097105)
	SBN
QTL_45	RL	8	FP_indica_japonica	20076798-20414763	3			BpNsu_ALL
	PBN
QTL_46	PBintL	8	FP	27176001-27249903	4
	PBN
QTL_47	PBN	9	FP	628173-728173	1
	RL
QTL_48	SBN	11	FP	20909250-21050902	3						qPH-11-1	Plant height	20100938	20702000	676
	PBL										cl8.1	culm length	20701870	20702000	465
	SBL
	SBintL
	SpN
	RL
QTL_49	PBN	11	FP	25474256-25565204	1
	PBintL
QTL_50	PBL	12	FP_indica	25968897-26215713	1
	SBintL
(1) QTLs not conserved over the two years that that co-localise with conserved QTLs. The trait and the year are indicated
(2) QTLs associated to vegetative traits (PH, TN and eTN) from 2015 co-localised with QTLs 1 to 50; PH, plant heigth; TN, tiller number; eTN, efficient tiller number
(3) GWAS-derived QTLs associated to panicle traits from Crowell et al (2016) co-localised with QTLs 1 to 50; sd, standart deviation; x, maximum; n, minimum; in, lower half of the panicle; su, upper half of the panicle
	BpN, pirmary branch number per node
	PH, plant height
	EL, excertion length
	totBM, total shoot biomass
	PBL, primary branch length
	BT, booting
	NL, internode length
	NN, internode number
	GN, grain number
	PBN, primary branch number
	tBL, tip branch length
	TE, thickness of excertion
	PW, panicle weight
	TR, thickness of rachis
	ALL, full panel
	IND, indica subpanel
	JAP, japonica subpanel
	TRJ, tropical japonica subpanel
	AUS, aus subpanel
(4) GWAS-derived QTLs associated to panicle traits from Rebolledo et al (2016) co-localised with QTLs 1 to 50; exp1-exp2, experiment 1 and 2; PBL, primary branch length; SBL, secondary branch length; NSP, number of spikelet per panicle
(5) GWAS-derived QTLs associated to root traits from Phung et al (2016) co-localised with QTLs 1 to 50; DWB60, root biomass below 60 cm; R-S, root to shoot biomass ration; THK, root thickness; DEPH, deepest point reached by root.
(6) QTLs from qTARO database (qtaro.abr.affrc.go.jp/)
(*) Functionally characterised candidate genes in rice from OGRO and funRiceGenes databases (qtaro.abr.affrc.go.jp/ogro ; funricegenes.ncpgr .cn).
